# Supplementary material for: 2,2,2-Tribromo-N-(3-methyl­phen­yl)acetamide
Source: Acta Crystallogr Sect E Struct Rep Online. 2009 Nov 28;65(Pt 12):o3242. doi: 10.1107/S160053680905048X (PMC2971947; doi:10.1107/S160053680905048X)
Supplement: Supplementary file 2 [file e-65-o3242-Isup2.hkl]

# 
# h,k,l, Fc-squared, Fo-squared, sigma(Fo-squared) and status flag 
# 
data_I
_shelx_title ' TBA6 P21/N' 
_shelx_refln_list_code          4 
_shelx_F_calc_maximum      663.60 
_exptl_crystal_F_000      1456.00 
_reflns_d_resolution_high  0.8377 
 
loop_ 
 _symmetry_equiv_pos_as_xyz 
 'x, y, z' 
 '-x+1/2, y+1/2, -z+1/2' 
 '-x, -y, -z' 
 'x-1/2, -y-1/2, z-1/2' 
 
_cell_length_a    11.3600 
_cell_length_b    10.2800 
_cell_length_c    20.2980 
_cell_angle_alpha  90.000 
_cell_angle_beta  100.230 
_cell_angle_gamma  90.000 
 
_shelx_F_squared_multiplier     1.000 
 
loop_ 
 _refln_index_h 
 _refln_index_k 
 _refln_index_l 
 _refln_F_squared_calc 
 _refln_F_squared_meas 
 _refln_F_squared_sigma 
 _refln_observed_status 
   2   0   0     2504.09     3329.72     90.62 o 
   4   0   0    44659.71    36284.27    389.24 o 
   6   0   0      491.53      622.27     50.92 o 
   8   0   0      396.29      384.93     62.14 o 
  10   0   0      672.34      730.16     81.13 o 
  12   0   0      572.90      540.28     69.05 o 
   1   1   0    30764.00    28270.67    193.33 o 
   2   1   0     3968.40     3306.42     84.58 o 
   3   1   0    24512.92    21469.69    250.29 o 
   4   1   0     1374.28     1435.28     46.61 o 
   5   1   0     5791.35     6031.12    162.26 o 
   6   1   0     7451.73     7476.76    204.55 o 
   7   1   0     3264.83     2500.31     89.76 o 
   8   1   0       54.30      -50.92    101.84 o 
   9   1   0      336.94      320.20     74.22 o 
  10   1   0       32.59       68.18    108.75 o 
  11   1   0      934.67     1013.24     92.35 o 
  12   1   0      168.30       89.76    135.50 o 
  13   1   0       39.38       74.22     50.06 o 
   0   2   0    47150.04    60058.35    422.90 o 
   1   2   0    21617.36    23098.30    223.53 o 
   2   2   0      127.86      110.47     25.03 o 
   3   2   0     4587.52     3485.07     96.66 o 
   4   2   0     3964.22     4566.50    126.01 o 
   5   2   0      265.48      271.00     36.25 o 
   6   2   0     1103.22     1109.04     61.28 o 
   7   2   0      336.02      409.96     50.92 o 
   8   2   0      375.65      394.42     62.14 o 
   9   2   0     2129.33     2369.12    111.34 o 
  10   2   0      107.77      150.17     68.18 o 
  11   2   0       38.84      -92.35    118.24 o 
  12   2   0      259.53      -32.80    140.68 o 
  13   2   0        6.35       31.07     86.31 o 
   1   3   0      347.26      314.16     31.93 o 
   2   3   0   109176.61   103803.84    652.48 o 
   3   3   0      905.56     1022.74     42.29 o 
   4   3   0     1825.82     1822.80     54.37 o 
   5   3   0      701.23      734.47     52.65 o 
   6   3   0    16822.90    15816.59    356.45 o 
   7   3   0     1550.00     1496.56     74.22 o 
   8   3   0      297.54      255.47     66.46 o 
   9   3   0      984.32     1243.68     88.90 o 
  10   3   0     3010.53     2962.91    123.42 o 
  11   3   0      159.21      231.30     63.87 o 
  12   3   0       87.94      172.61     61.28 o 
   0   4   0      325.31      298.62     38.84 o 
   1   4   0      936.77     1326.54     52.65 o 
   2   4   0     4030.58     5206.03    144.13 o 
   3   4   0    64121.01    63435.54    581.71 o 
   4   4   0     1486.66     1558.70     60.41 o 
   5   4   0     4045.04     4107.34    125.14 o 
   6   4   0     1600.50     1574.24     76.81 o 
   7   4   0     2683.73     2975.86    104.43 o 
   8   4   0     1151.00      943.33     84.58 o 
   9   4   0     4327.56     3939.91    145.00 o 
  10   4   0      453.23      485.91     81.13 o 
  11   4   0      207.63      170.89     61.28 o 
  12   4   0      164.86      129.46     55.24 o 
   1   5   0     2114.39     2748.87     87.17 o 
   2   5   0    11632.78    13331.82    290.85 o 
   3   5   0      159.38      195.92     37.11 o 
   4   5   0      165.71      180.38     41.43 o 
   5   5   0     3471.72     3566.20    109.61 o 
   6   5   0        5.90       19.85     90.62 o 
   7   5   0     2950.49     3105.32    117.38 o 
   8   5   0        1.69     -104.43    130.32 o 
   9   5   0     1730.48     1519.00    107.88 o 
  10   5   0       15.25       90.62     64.73 o 
  11   5   0      152.86      168.30     56.10 o 
  12   5   0       62.48      -48.33     88.03 o 
   0   6   0    55803.54    63759.19    767.27 o 
   1   6   0     9413.89    11365.75    315.02 o 
   2   6   0     1194.97     1704.56     73.36 o 
   3   6   0     2939.53     3654.23    115.65 o 
   4   6   0     1515.24     1974.70     79.40 o 
   5   6   0      259.54      449.66     50.92 o 
   6   6   0      403.55      398.74     58.69 o 
   7   6   0     2512.84     2844.67    116.51 o 
   8   6   0     1668.26     1528.49    110.47 o 
   9   6   0       93.14       66.46    119.97 o 
  10   6   0        2.29       48.33    109.61 o 
  11   6   0        3.38       19.85     48.33 o 
   1   7   0    15483.70    19822.96    459.15 o 
   2   7   0      659.02      745.69     72.50 o 
   3   7   0     5310.63     5599.59    161.39 o 
   4   7   0       22.78      113.93     56.96 o 
   5   7   0      191.23      288.26     63.00 o 
   6   7   0      324.50      353.86     68.18 o 
   7   7   0     1274.17     1376.59     99.25 o 
   8   7   0       19.25     -140.68    140.68 o 
   9   7   0      706.43      935.57     75.95 o 
  10   7   0       62.78      115.65     52.65 o 
   0   8   0     9907.77    10645.09    315.88 o 
   1   8   0     1371.82     1633.79     91.49 o 
   2   8   0      160.74      108.75     60.41 o 
   3   8   0     1423.84     1894.44    100.12 o 
   4   8   0      203.23      303.80     66.46 o 
   5   8   0      209.60       70.77    170.02 o 
   6   8   0      271.96      436.71     72.50 o 
   7   8   0       39.36       70.77    126.87 o 
   8   8   0      178.71       63.87    126.87 o 
   9   8   0       48.14      123.42     62.14 o 
  10   8   0      201.16       83.72    106.16 o 
   1   9   0       18.20       50.92    115.65 o 
   2   9   0      504.60      657.66     74.22 o 
   3   9   0     2218.60     3008.66    131.19 o 
   4   9   0       26.03       26.76    133.78 o 
   5   9   0       74.24       13.81    122.56 o 
   6   9   0      142.01      156.22     64.73 o 
   7   9   0      413.13      537.69     69.91 o 
   8   9   0       82.87      153.63     48.33 o 
   9   9   0      131.43      165.71     50.06 o 
   0  10   0     8016.82     9090.70    277.05 o 
   1  10   0       99.65       78.54    118.24 o 
   2  10   0      148.68      122.56     61.28 o 
   3  10   0     1485.14     2020.44    102.71 o 
   4  10   0     1400.30     1820.21     99.25 o 
   5  10   0       57.83       46.61     58.69 o 
   6  10   0       49.29        0.00     82.85 o 
   7  10   0      378.45      389.24     60.41 o 
   1  11   0        0.71      174.34     54.37 o 
   2  11   0      871.40     1060.71     79.40 o 
   3  11   0      308.73      347.82     65.59 o 
   4  11   0      120.98      213.18     60.41 o 
   5  11   0        0.73       18.12     80.27 o 
   0  12   0      425.18      310.70     49.19 o 
   1  12   0      470.68      385.79     56.10 o 
   2  12   0        0.06      -48.33     76.81 o 
 -13   0   1      182.61      279.63     52.65 o 
 -11   0   1      119.68      145.00     66.46 o 
  -9   0   1     6303.12     5599.59    157.94 o 
  -7   0   1     6227.65     5218.98    157.94 o 
  -5   0   1    31758.16    31173.17    401.33 o 
  -3   0   1     3729.74     3005.20     89.76 o 
  -1   0   1     5220.30     5486.53     69.05 o 
   1   0   1   147468.20   109274.83    505.76 o 
   3   0   1    38678.41    35670.62    354.72 o 
   5   0   1    23950.46    21149.49    344.36 o 
   7   0   1     3547.44     3456.59     95.80 o 
   9   0   1     3088.50     3055.26    126.87 o 
  11   0   1      235.19      248.56     65.59 o 
  13   0   1     1149.23     1172.91     78.54 o 
 -13   1   1        7.56       59.55     76.81 o 
 -12   1   1     1524.06     1736.49    102.71 o 
 -11   1   1       19.40      107.02     53.51 o 
 -10   1   1      959.81      999.43     94.94 o 
  -9   1   1     3051.62     3041.45    119.10 o 
  -8   1   1     2847.51     2262.10     98.39 o 
  -7   1   1      535.41      501.44     47.47 o 
  -6   1   1    36980.82    36217.81    497.99 o 
  -5   1   1    30647.84    30101.24    396.15 o 
  -4   1   1     7637.10     6664.62    162.26 o 
  -3   1   1      150.55      257.19     31.07 o 
  -2   1   1     2465.09     2341.50     63.00 o 
  -1   1   1     2456.43     2168.03     59.55 o 
   0   1   1       34.35       60.96     13.72 o 
   1   1   1    14687.91    13620.95    136.36 o 
   2   1   1    85434.30    81367.52    473.82 o 
   3   1   1     1209.47     1341.21     42.29 o 
   4   1   1     5147.79     4052.11    123.42 o 
   5   1   1     1861.06     1815.90     62.14 o 
   6   1   1        2.67      -46.61     79.40 o 
   7   1   1      178.79      186.42     42.29 o 
   8   1   1     5956.43     5294.93    159.67 o 
   9   1   1     2479.36     2441.62    114.79 o 
  10   1   1       81.03      108.75     68.18 o 
  11   1   1     1054.02     1153.06     90.62 o 
  12   1   1       20.14       44.02     88.90 o 
  13   1   1      732.83      767.27     63.00 o 
 -13   2   1      303.33      404.78     56.96 o 
 -12   2   1       15.93      -55.24    111.34 o 
 -11   2   1     1110.31     1229.87     93.21 o 
 -10   2   1        9.72       13.81     67.32 o 
  -9   2   1     1183.33     1206.57     84.58 o 
  -8   2   1        1.01      -81.99    112.20 o 
  -7   2   1     1445.73     1280.79     75.09 o 
  -6   2   1     8407.99     8426.14    242.52 o 
  -5   2   1        2.71       30.21     65.59 o 
  -4   2   1    22903.52    24441.24    318.47 o 
  -3   2   1    54647.84    50908.96    407.37 o 
  -2   2   1      122.27      101.84     25.89 o 
  -1   2   1     7607.01     7750.36    135.50 o 
   0   2   1     3734.23     6488.76     95.44 o 
   1   2   1     6569.27     6507.54    117.38 o 
   2   2   1     6526.54     6183.02    127.73 o 
   3   2   1    11873.99    13171.29    214.04 o 
   4   2   1     1867.28     1613.94     54.37 o 
   5   2   1       74.84        5.18     65.59 o 
   6   2   1        6.46      -42.29     77.68 o 
   7   2   1     9358.71     7512.15    237.34 o 
   8   2   1      190.10      171.75     53.51 o 
   9   2   1     3710.54     3384.95    126.87 o 
  10   2   1     2871.60     2899.91    123.42 o 
  11   2   1      174.80      270.14     76.81 o 
  12   2   1     1829.44     1720.96     94.94 o 
  13   2   1      140.90      200.23     51.78 o 
 -13   3   1      317.43      422.04     59.55 o 
 -12   3   1      327.57      441.03     63.00 o 
 -11   3   1       27.73       78.54    130.32 o 
 -10   3   1        7.69      -26.76     68.18 o 
  -9   3   1     2510.10     2376.89    113.06 o 
  -8   3   1     2610.80     2568.49     99.25 o 
  -7   3   1      189.56      420.31     55.24 o 
  -6   3   1     1425.29     1283.38     65.59 o 
  -5   3   1      428.77      844.08     51.78 o 
  -4   3   1       27.02      136.36     31.07 o 
  -3   3   1    27547.89    26832.80    321.92 o 
  -2   3   1    33019.00    36614.82    364.21 o 
  -1   3   1    16370.04    20419.34    271.00 o 
   0   3   1     5294.57     7203.06    128.17 o 
   1   3   1     8490.84     9082.93    170.02 o 
   2   3   1        1.07       35.39     56.10 o 
   3   3   1    43166.64    38828.59    399.60 o 
   4   3   1      483.29      382.34     37.98 o 
   5   3   1      331.93      219.22     42.29 o 
   6   3   1     3410.53     3116.54     92.35 o 
   7   3   1     7983.78     8061.92    227.85 o 
   8   3   1     1072.78     1092.64     78.54 o 
   9   3   1     1483.69     1396.44    103.57 o 
  10   3   1      263.09      193.33     82.85 o 
  11   3   1     3325.40     3631.79    138.09 o 
  12   3   1       57.55       78.54    107.88 o 
 -12   4   1      225.26      213.18     57.83 o 
 -11   4   1      346.61      359.90     74.22 o 
 -10   4   1        6.62       80.27    134.64 o 
  -9   4   1      108.11      223.53     65.59 o 
  -8   4   1     6102.99     6099.31    180.38 o 
  -7   4   1      667.82     1193.62     81.99 o 
  -6   4   1     2030.23     2306.12     84.58 o 
  -5   4   1       67.62        6.90     81.99 o 
  -4   4   1     7158.56     7220.43    213.18 o 
  -3   4   1      203.93      189.01     37.98 o 
  -2   4   1     3213.14     4070.23    129.46 o 
  -1   4   1        4.01       75.95     33.66 o 
   0   4   1     3693.76     5290.79    318.90 o 
   1   4   1      320.01      291.72     32.80 o 
   2   4   1     8424.46     9365.16    208.00 o 
   3   4   1      495.29      407.37     37.11 o 
   4   4   1    55822.38    55751.64    593.79 o 
   5   4   1      434.41      542.87     50.06 o 
   6   4   1      886.21      917.44     69.91 o 
   7   4   1     3627.42     3641.29    116.51 o 
   8   4   1     1619.18     1848.69     97.53 o 
   9   4   1      166.24      119.10    119.10 o 
  10   4   1     1039.60     1188.45     94.94 o 
  11   4   1      558.33      436.71     70.77 o 
  12   4   1      266.02      308.98     52.65 o 
 -12   5   1     1195.75     1399.03     84.58 o 
 -11   5   1        1.61      -23.30    103.57 o 
 -10   5   1      769.40      785.39     91.49 o 
  -9   5   1      314.95      434.12     81.13 o 
  -8   5   1     1288.92     1513.82    104.43 o 
  -7   5   1       36.53       93.21     57.83 o 
  -6   5   1     4215.98     4704.59    139.82 o 
  -5   5   1     9179.59    10945.43    323.65 o 
  -4   5   1     1184.78     1572.51     63.00 o 
  -3   5   1      870.54      865.66     50.92 o 
  -2   5   1     2495.71     3291.74    100.98 o 
  -1   5   1     4425.28     6183.02    184.70 o 
   0   5   1       28.55      -37.96     61.58 o 
   1   5   1     5725.62     6507.54    184.70 o 
   2   5   1     7258.61     9224.48    245.11 o 
   3   5   1     1305.17     1594.09     60.41 o 
   4   5   1     1872.36     1819.35     70.77 o 
   5   5   1     1194.20     1307.55     69.05 o 
   6   5   1     1926.54     1883.22     91.49 o 
   7   5   1       75.58       70.77    118.24 o 
   8   5   1     1774.45     2010.09    117.38 o 
   9   5   1      273.36      347.82     66.46 o 
  10   5   1     1599.13     1553.52    102.71 o 
  11   5   1      584.16      548.05     75.09 o 
  12   5   1        0.73      -68.18     83.72 o 
 -11   6   1      391.86      462.60     70.77 o 
 -10   6   1        0.69       37.11     62.14 o 
  -9   6   1      729.40      889.82     95.80 o 
  -8   6   1     1071.20     1172.91     97.53 o 
  -7   6   1     4760.12     5222.43    170.02 o 
  -6   6   1     2554.95     3105.32    118.24 o 
  -5   6   1     2723.87     3010.38    102.71 o 
  -4   6   1     1856.14     2108.48     90.62 o 
  -3   6   1      891.30     1406.80     69.05 o 
  -2   6   1     1179.81     1222.97     67.32 o 
  -1   6   1     1078.14     1403.35     72.50 o 
   0   6   1    22333.81    25900.13    342.98 o 
   1   6   1    24953.85    31110.17    518.70 o 
   2   6   1       84.84      157.94     47.47 o 
   3   6   1        8.07       39.70     39.70 o 
   4   6   1    12938.24    13896.27    362.49 o 
   5   6   1      405.37      485.91     62.14 o 
   6   6   1      238.21      117.38     58.69 o 
   7   6   1      876.98      909.67     77.68 o 
   8   6   1      329.77      353.00     81.13 o 
   9   6   1      406.00      549.77     78.54 o 
  10   6   1      436.94      522.16     71.63 o 
  11   6   1        2.61       46.61     46.61 o 
 -11   7   1       55.68       67.32     44.88 o 
 -10   7   1      109.96      201.96     63.87 o 
  -9   7   1        5.71      129.46     64.73 o 
  -8   7   1       81.85      143.27     71.63 o 
  -7   7   1        0.00      115.65     57.83 o 
  -6   7   1    14998.92    17128.46    512.66 o 
  -5   7   1     1140.53     1293.74    101.84 o 
  -4   7   1     1315.80     1787.41     92.35 o 
  -3   7   1      824.93     1105.59     86.31 o 
  -2   7   1     5702.31     6517.89    195.05 o 
  -1   7   1       35.37      -19.85    100.98 o 
   0   7   1      643.07      703.47     66.46 o 
   1   7   1     3192.41     3509.24    101.84 o 
   2   7   1     9408.89    12514.49    321.92 o 
   3   7   1     3343.05     4100.44    126.01 o 
   4   7   1      301.62      189.88     67.32 o 
   5   7   1        4.13       99.25    111.34 o 
   6   7   1     2036.05     2118.83    120.83 o 
   7   7   1      254.98      362.49     69.91 o 
   8   7   1      123.08       95.80    136.36 o 
   9   7   1        3.75       49.19     98.39 o 
  10   7   1      236.42      173.48     61.28 o 
 -10   8   1      118.68       85.44     54.37 o 
  -9   8   1        1.64        0.00     83.72 o 
  -8   8   1       85.22       50.92    114.79 o 
  -7   8   1       94.35      197.64     70.77 o 
  -6   8   1      344.00      523.02     72.50 o 
  -5   8   1      578.88      770.72     83.72 o 
  -4   8   1     1300.73     1640.69    104.43 o 
  -3   8   1      144.64      185.56     74.22 o 
  -2   8   1       10.41       60.41     48.33 o 
  -1   8   1      347.49      449.66     62.14 o 
   0   8   1      394.09      632.29    153.19 o 
   1   8   1     3701.37     4079.72    136.36 o 
   2   8   1      225.05      189.01     66.46 o 
   3   8   1       13.00       75.95     63.00 o 
   4   8   1       54.90       12.95    107.02 o 
   5   8   1      741.07      995.12     85.44 o 
   6   8   1      476.76      504.90     86.31 o 
   7   8   1       32.41      111.34     69.91 o 
   8   8   1      160.59      112.20     62.14 o 
   9   8   1       20.85      -19.85    100.98 o 
  -9   9   1        7.88        0.00     66.46 o 
  -8   9   1       15.26       78.54     49.19 o 
  -7   9   1       18.87      129.46     58.69 o 
  -6   9   1      709.91     1105.59     90.62 o 
  -5   9   1      849.30     1134.07     94.94 o 
  -4   9   1      620.42      663.70     79.40 o 
  -3   9   1      533.73      674.92     79.40 o 
  -2   9   1     4563.58     5918.92    177.79 o 
  -1   9   1      544.30      713.76     79.40 o 
   0   9   1      612.53      830.02    113.06 o 
   1   9   1       23.58       88.03     50.06 o 
   2   9   1      213.64      222.67     74.22 o 
   3   9   1     1435.49     1558.70    100.12 o 
   4   9   1       59.95       13.81     67.32 o 
   5   9   1        9.82     -137.23    137.23 o 
   6   9   1       68.07       25.89    104.43 o 
   7   9   1       60.09     -126.87    126.87 o 
   8   9   1       45.89      102.71     46.61 o 
  -7  10   1      116.21       88.90     53.51 o 
  -6  10   1        0.08       42.29     95.80 o 
  -5  10   1      997.38     1142.70     83.72 o 
  -4  10   1      607.15      857.89     88.03 o 
  -3  10   1     1492.58     2020.44    118.24 o 
  -2  10   1      172.49      152.76     69.05 o 
  -1  10   1      402.52      551.50     81.13 o 
   0  10   1      620.39      673.03     57.98 o 
   1  10   1     2888.63     3183.86    126.01 o 
   2  10   1        0.11        0.00    119.97 o 
   3  10   1     1400.18     1384.36     94.07 o 
   4  10   1     2997.96     3492.84    133.78 o 
   5  10   1      727.90      707.72     80.27 o 
   6  10   1       55.84       60.41     50.92 o 
   7  10   1      557.32      589.48     57.83 o 
  -5  11   1      158.38      208.00     44.88 o 
  -4  11   1        0.40       20.71     92.35 o 
  -3  11   1       39.71      -54.37    108.75 o 
  -2  11   1      159.42      178.66     56.10 o 
  -1  11   1      251.40      254.61     66.46 o 
   0  11   1      107.05       92.35     38.45 o 
   1  11   1        0.41       87.17     54.37 o 
   2  11   1      328.19      295.17     63.00 o 
   3  11   1     1346.23     1434.42     85.44 o 
   4  11   1       78.19      108.75     49.19 o 
   5  11   1       17.06       43.15     86.31 o 
  -2  12   1       17.98      -41.43     75.09 o 
  -1  12   1        6.51       34.52     41.43 o 
   0  12   1      194.67      298.83     88.03 o 
   1  12   1       90.12        6.90     69.91 o 
   2  12   1        0.87      -13.81     69.91 o 
 -12   0   2      882.57      931.25     81.13 o 
 -10   0   2      141.26      214.90     67.32 o 
  -8   0   2     3786.00     3700.84    115.65 o 
  -6   0   2     9512.55     8911.18    248.56 o 
  -4   0   2   188897.20   163485.03    908.81 o 
  -2   0   2     1920.67     1443.05     44.88 o 
   0   0   2     3708.29     3905.72    174.34 o 
   2   0   2    28005.84    21776.08    254.61 o 
   4   0   2    58446.68    49809.41    505.76 o 
   6   0   2     5969.94     5383.82    168.30 o 
   8   0   2    23108.54    20959.62    507.48 o 
  10   0   2      177.27      217.49     68.18 o 
  12   0   2       33.93      285.68     55.24 o 
 -13   1   2       22.98       78.54     87.17 o 
 -12   1   2      333.72      347.82     69.91 o 
 -11   1   2       57.76     -135.50    135.50 o 
 -10   1   2      901.08      878.60     93.21 o 
  -9   1   2      469.88      523.88     69.91 o 
  -8   1   2     2625.52     2518.43     96.66 o 
  -7   1   2      913.80      871.70     63.00 o 
  -6   1   2     2490.65     2420.91     79.40 o 
  -5   1   2    60487.91    54349.15    535.10 o 
  -4   1   2     2880.28     3016.42     90.62 o 
  -3   1   2    12810.01    12471.34    182.11 o 
  -2   1   2     1050.15     1628.61     48.33 o 
  -1   1   2     8699.04     7960.94    118.24 o 
   0   1   2        2.62       51.15     16.44 o 
   1   1   2     1719.24     2407.10     68.18 o 
   2   1   2     2485.46     3354.75     94.07 o 
   3   1   2     8281.89     7378.37    166.57 o 
   4   1   2     3912.82     3201.98    101.84 o 
   5   1   2     8759.96     7257.54    208.00 o 
   6   1   2      973.09      799.20     56.10 o 
   7   1   2    16232.99    14736.03    378.02 o 
   8   1   2       24.84      -33.66    112.20 o 
   9   1   2       33.29        0.00    117.38 o 
  10   1   2      479.94      502.31     81.13 o 
  11   1   2      156.16      102.71     63.87 o 
  12   1   2      441.30      529.06     64.73 o 
  13   1   2       31.05       71.63     50.06 o 
 -13   2   2        0.08      -57.83     90.62 o 
 -12   2   2      188.01       79.40    124.28 o 
 -11   2   2      707.56      713.76     81.13 o 
 -10   2   2        1.54       12.95    133.78 o 
  -9   2   2      814.11      990.80     83.72 o 
  -8   2   2     2091.30     2062.73     91.49 o 
  -7   2   2     1191.05     1213.47     74.22 o 
  -6   2   2      260.78      154.49     38.84 o 
  -5   2   2     2944.91     2779.08     84.58 o 
  -4   2   2     4276.46     3742.27    113.06 o 
  -3   2   2    52220.09    52175.94    419.45 o 
  -2   2   2     3992.13     3933.87    108.75 o 
  -1   2   2      708.64      418.59     33.66 o 
   0   2   2     5013.71     5328.65    245.54 o 
   1   2   2      196.46       67.32     24.17 o 
   2   2   2      175.57      261.51     30.21 o 
   3   2   2     6863.70     6615.42    160.53 o 
   4   2   2     4615.00     4994.58    138.95 o 
   5   2   2    19067.09    17394.28    332.28 o 
   6   2   2     3220.07     2706.58     88.03 o 
   7   2   2     2220.60     2060.14     81.99 o 
   8   2   2      460.54      481.59     67.32 o 
   9   2   2       20.28      222.67     65.59 o 
  10   2   2       42.04       27.62     95.80 o 
  11   2   2      880.07      763.82     88.03 o 
  12   2   2       66.85       50.92     61.28 o 
 -13   3   2      103.64      160.53     45.74 o 
 -12   3   2       56.69      -32.80    119.10 o 
 -11   3   2       57.85      -25.89    144.13 o 
 -10   3   2       17.45       26.76     94.07 o 
  -9   3   2      427.55      415.14     75.09 o 
  -8   3   2     5346.53     5483.07    154.49 o 
  -7   3   2        1.15        0.00     72.50 o 
  -6   3   2       95.55      131.19     44.02 o 
  -5   3   2     7748.85     8632.41    233.03 o 
  -4   3   2     2904.22     2747.15     88.03 o 
  -3   3   2     3357.99     4175.53    118.24 o 
  -2   3   2   136770.70   135485.36    803.52 o 
  -1   3   2    13387.49    16572.64    261.51 o 
   0   3   2      729.19      424.30     29.24 o 
   1   3   2     3828.54     4110.80    118.24 o 
   2   3   2    67550.23    59469.73    470.37 o 
   3   3   2       33.88       63.87     31.93 o 
   4   3   2    30954.74    28838.57    397.01 o 
   5   3   2      346.40      404.78     44.88 o 
   6   3   2     3883.91     3658.55    104.43 o 
   7   3   2      442.80      449.66     58.69 o 
   8   3   2       31.89       57.83    104.43 o 
   9   3   2      143.97      132.91     66.46 o 
  10   3   2     1614.26     1455.13     95.80 o 
  11   3   2      140.07     -132.91    145.00 o 
  12   3   2      186.82      272.73     56.10 o 
 -12   4   2      219.65      211.45     60.41 o 
 -11   4   2       41.15      -63.00    125.14 o 
 -10   4   2      309.22      174.34     67.32 o 
  -9   4   2       77.62      119.10     66.46 o 
  -8   4   2        3.46      -12.08    119.97 o 
  -7   4   2    16226.67    16147.15    420.31 o 
  -6   4   2      406.37      414.27     50.92 o 
  -5   4   2     1390.87     1601.86     68.18 o 
  -4   4   2       31.87       50.06     72.50 o 
  -3   4   2    18509.21    22085.06    341.78 o 
  -2   4   2       83.37       63.00     33.66 o 
  -1   4   2    17127.19    18558.56    319.34 o 
   0   4   2      573.97      847.08     87.60 o 
   1   4   2    36404.20    33682.97    385.79 o 
   2   4   2     9852.34    10164.36    214.90 o 
   3   4   2     9823.27     9980.52    230.44 o 
   4   4   2      756.14      679.23     48.33 o 
   5   4   2    38655.97    36483.63    539.42 o 
   6   4   2      487.44      343.50     54.37 o 
   7   4   2     1268.28     1101.28     75.95 o 
   8   4   2      479.82      393.56     73.36 o 
   9   4   2      526.93      537.69     80.27 o 
  10   4   2        2.23       13.81    133.78 o 
  11   4   2      210.36      181.24     56.96 o 
  12   4   2        7.36       -8.63     83.72 o 
 -12   5   2      164.78       95.80     61.28 o 
 -11   5   2     1006.87     1082.29     94.07 o 
 -10   5   2       17.30       39.70     92.35 o 
  -9   5   2      162.46      220.08     69.05 o 
  -8   5   2      232.46      222.67     78.54 o 
  -7   5   2      671.32      723.25     69.91 o 
  -6   5   2     3695.55     4581.17    139.82 o 
  -5   5   2     1279.54     1645.87     75.09 o 
  -4   5   2      382.02      689.59     50.06 o 
  -3   5   2      740.35      988.21     54.37 o 
  -2   5   2     2537.41     3227.88     99.25 o 
  -1   5   2     1813.20     2350.14     77.68 o 
   0   5   2      172.34       99.10     85.44 o 
   1   5   2      144.69      209.73     33.66 o 
   2   5   2       49.21       62.14     67.32 o 
   3   5   2     6214.66     6321.11    184.70 o 
   4   5   2     2676.95     3062.17     88.03 o 
   5   5   2     1211.88      996.84     70.77 o 
   6   5   2        3.60       20.71     93.21 o 
   7   5   2        9.15      -60.41    108.75 o 
   8   5   2      559.68      561.86     78.54 o 
   9   5   2       24.16      -26.76    119.97 o 
  10   5   2      203.58      277.91     63.00 o 
  11   5   2       87.41       40.56     50.92 o 
 -11   6   2      462.56      602.42     71.63 o 
 -10   6   2      224.98      252.02     63.00 o 
  -9   6   2        5.49      -27.62    112.20 o 
  -8   6   2      893.48     1121.13     99.25 o 
  -7   6   2       59.91     -146.72    146.72 o 
  -6   6   2     1388.99     1572.51     95.80 o 
  -5   6   2     1341.82     1385.22     83.72 o 
  -4   6   2    10240.43    11351.08    302.94 o 
  -3   6   2      282.47      170.02     53.51 o 
  -2   6   2     1199.19     1359.33     75.95 o 
  -1   6   2      549.98      716.35     57.83 o 
   0   6   2     1009.78     1265.59     52.03 o 
   1   6   2    10325.94    12706.09    321.06 o 
   2   6   2    15820.83    17377.88    379.75 o 
   3   6   2      202.79      284.81     47.47 o 
   4   6   2     2386.79     2375.16     90.62 o 
   5   6   2     3241.09     3421.20    115.65 o 
   6   6   2       94.85       12.08    119.10 o 
   7   6   2      218.30       91.49    117.38 o 
   8   6   2     2279.89     2239.66    120.83 o 
   9   6   2      662.49      630.04     89.76 o 
  10   6   2       52.53       92.35    114.79 o 
  11   6   2      144.77       43.15    104.43 o 
 -11   7   2       76.02        7.77     91.49 o 
 -10   7   2       10.00        0.00     95.80 o 
  -9   7   2        2.18      117.38     65.59 o 
  -8   7   2      226.30      347.82     72.50 o 
  -7   7   2      479.97      541.14     88.03 o 
  -6   7   2      554.59      799.20     98.39 o 
  -5   7   2    23743.13    30341.17    651.62 o 
  -4   7   2       58.67      138.95     57.83 o 
  -3   7   2       11.00       54.37     97.53 o 
  -2   7   2     2621.36     2962.05    103.57 o 
  -1   7   2     8325.03     9533.46    293.44 o 
   0   7   2        1.49      -20.23     51.56 o 
   1   7   2     1112.66     1273.89     74.22 o 
   2   7   2     1650.85     1642.42     85.44 o 
   3   7   2      419.39      870.84     71.63 o 
   4   7   2      616.11      599.83     66.46 o 
   5   7   2     2293.13     2730.75    111.34 o 
   6   7   2        7.48      -12.95    106.16 o 
   7   7   2     7240.59     7295.52    205.41 o 
   8   7   2      697.41      900.18     79.40 o 
   9   7   2      273.67       83.72    131.19 o 
  10   7   2        0.10      -98.39     98.39 o 
 -10   8   2      217.06      149.31     55.24 o 
  -9   8   2      495.66      659.38     73.36 o 
  -8   8   2        2.10       89.76    101.84 o 
  -7   8   2      132.11      112.20    139.82 o 
  -6   8   2      126.06      315.88     71.63 o 
  -5   8   2      946.39     1431.83     96.66 o 
  -4   8   2     4232.38     4962.64    154.49 o 
  -3   8   2     2178.36     2623.73    111.34 o 
  -2   8   2      124.40      111.34     62.14 o 
  -1   8   2      676.07      871.70     77.68 o 
   0   8   2      889.31      993.48     57.94 o 
   1   8   2       23.54      -33.66    101.84 o 
   2   8   2     1484.58     1607.03     88.03 o 
   3   8   2       17.23        0.00     57.83 o 
   4   8   2     1101.14     1054.67     93.21 o 
   5   8   2      861.83     1153.06     98.39 o 
   6   8   2      774.29      906.22     84.58 o 
   7   8   2     1666.25     1536.26    108.75 o 
   8   8   2      345.45      240.80     72.50 o 
   9   8   2      140.05      146.72     58.69 o 
  -9   9   2      680.56      695.63     60.41 o 
  -8   9   2      264.91      308.12     59.55 o 
  -7   9   2       15.36      -12.08    106.16 o 
  -6   9   2      144.69       51.78    116.51 o 
  -5   9   2      760.46     1183.27     94.07 o 
  -4   9   2      329.86      119.97    133.78 o 
  -3   9   2      203.23      283.95     67.32 o 
  -2   9   2     1953.26     2606.47    127.73 o 
  -1   9   2     1965.57     2839.50    133.78 o 
   0   9   2      118.70      153.90     60.29 o 
   1   9   2      507.52      500.58     75.09 o 
   2   9   2      249.44      379.75     61.28 o 
   3   9   2       19.83       25.03     98.39 o 
   4   9   2     1442.13     1419.75     99.25 o 
   5   9   2      109.96      109.61    137.23 o 
   6   9   2      799.90      839.77     90.62 o 
   7   9   2       25.91       11.22     56.96 o 
   8   9   2      338.36      371.12     54.37 o 
  -7  10   2      278.87      237.34     54.37 o 
  -6  10   2        5.08     -119.10    119.10 o 
  -5  10   2      203.41      206.27     60.41 o 
  -4  10   2     1083.60     1295.47     89.76 o 
  -3  10   2     1494.78     2074.82    120.83 o 
  -2  10   2       12.75       83.72     69.91 o 
  -1  10   2       22.65       56.96     70.77 o 
   0  10   2      559.41      569.84     57.65 o 
   1  10   2      927.55     1143.57     97.53 o 
   2  10   2       33.15        0.00     58.69 o 
   3  10   2       43.34       69.91     57.83 o 
   4  10   2      755.18      718.94     83.72 o 
   5  10   2     3019.14     3309.87    122.56 o 
   6  10   2      154.09      195.92     58.69 o 
   7  10   2       13.19      -70.77     78.54 o 
  -5  11   2       39.06       72.50     44.88 o 
  -4  11   2       39.76       30.21     91.49 o 
  -3  11   2        0.03      -95.80     95.80 o 
  -2  11   2     1615.88     1592.36     86.31 o 
  -1  11   2       15.62      -31.93    107.88 o 
   0  11   2       12.12       -1.62     71.88 o 
   1  11   2        0.18     -117.38    117.38 o 
   2  11   2      143.03       91.49     50.92 o 
   3  11   2      201.75      270.14     62.14 o 
   4  11   2      680.34      587.75     66.46 o 
   5  11   2       26.66      -90.62     90.62 o 
  -2  12   2      151.08      107.88     46.61 o 
  -1  12   2       36.84       -1.74     50.48 o 
   0  12   2        7.06       23.97     48.51 o 
   1  12   2      173.13      223.53     49.19 o 
   2  12   2       85.28       27.62     76.81 o 
 -13   0   3      668.08      511.80     63.00 o 
 -11   0   3     4703.29     4410.28    161.39 o 
  -9   0   3      704.40      692.18     69.05 o 
  -7   0   3      189.10      246.84     46.61 o 
  -5   0   3     1325.27     1002.89     50.06 o 
  -3   0   3    33710.50    29641.22    283.09 o 
  -1   0   3     7714.50     9723.33    135.50 o 
   1   0   3    15276.14    15461.01    208.86 o 
   3   0   3     3292.26     2799.79     85.44 o 
   5   0   3      136.49      154.49     38.84 o 
   7   0   3     2662.00     2780.81     97.53 o 
   9   0   3     7804.70     6865.71    223.53 o 
  11   0   3      243.88      117.38    130.32 o 
 -13   1   3      159.00      201.96     52.65 o 
 -12   1   3     1686.30     1550.93    106.16 o 
 -11   1   3     1420.15     1424.06    108.75 o 
 -10   1   3     4031.94     4312.75    144.13 o 
  -9   1   3     4314.58     3958.03    126.87 o 
  -8   1   3      402.79      338.32     57.83 o 
  -7   1   3     4105.95     3851.01    108.75 o 
  -6   1   3     3588.84     2760.96     84.58 o 
  -5   1   3     3750.65     3796.64    114.79 o 
  -4   1   3     3924.85     3569.65    102.71 o 
  -3   1   3     7175.39     6927.85    140.68 o 
  -2   1   3    71845.33    68227.30    429.81 o 
  -1   1   3     7102.33     8115.43    144.13 o 
   0   1   3     3851.13     3814.87     74.71 o 
   1   1   3      486.70      487.63     37.11 o 
   2   1   3     9295.83    10662.35    193.33 o 
   3   1   3     5200.73     5130.08    152.76 o 
   4   1   3    15418.92    11489.17    244.25 o 
   5   1   3     6131.47     5181.86    166.57 o 
   6   1   3      947.70      825.96     60.41 o 
   7   1   3     6691.25     6245.16    182.97 o 
   8   1   3     5044.54     4540.60    140.68 o 
   9   1   3     3434.84     3081.15    132.05 o 
  10   1   3     2595.62     2016.13    107.88 o 
  11   1   3      671.10      594.65     88.90 o 
  12   1   3      177.85      217.49     62.14 o 
 -13   2   3      673.04      664.56     67.32 o 
 -12   2   3      259.33      299.48     57.83 o 
 -11   2   3       71.70       13.81     67.32 o 
 -10   2   3     4536.19     4304.12    145.00 o 
  -9   2   3       83.25       71.63    131.19 o 
  -8   2   3    12220.99    13698.62    386.65 o 
  -7   2   3    12634.78    12188.25    328.83 o 
  -6   2   3        0.49      -12.95     38.84 o 
  -5   2   3     6710.91     5421.80    153.63 o 
  -4   2   3     2447.58     1800.36     51.78 o 
  -3   2   3        8.05       27.62     51.78 o 
  -2   2   3     4589.62     4773.63    128.60 o 
  -1   2   3      366.92      410.82     40.56 o 
   0   2   3     5737.56     7043.82    102.93 o 
   1   2   3      125.41      135.50     30.21 o 
   2   2   3       54.35       14.67     29.34 o 
   3   2   3    20493.35    18435.14    278.77 o 
   4   2   3     1122.68     1210.89     49.19 o 
   5   2   3    25958.64    23833.64    397.87 o 
   6   2   3    29128.41    25220.59    458.29 o 
   7   2   3      754.41      766.40     68.18 o 
   8   2   3     3708.49     3178.68    118.24 o 
   9   2   3        3.68     -120.83    120.83 o 
  10   2   3      137.29      121.69    134.64 o 
  11   2   3     1105.95      867.38     85.44 o 
  12   2   3       78.36       69.05    118.24 o 
 -13   3   3      242.43       69.91     94.07 o 
 -12   3   3      345.43      387.52     77.68 o 
 -11   3   3      458.31      497.99     78.54 o 
 -10   3   3       18.76       53.51    107.02 o 
  -9   3   3     8078.63     9008.71    277.91 o 
  -8   3   3     1365.46     1533.67     88.03 o 
  -7   3   3     3359.05     3608.49    109.61 o 
  -6   3   3     3798.84     3731.91    117.38 o 
  -5   3   3     9746.58     9361.70    239.93 o 
  -4   3   3     9095.32     9076.03    214.90 o 
  -3   3   3     3548.75     3912.29    119.10 o 
  -2   3   3      497.23      410.82     37.98 o 
  -1   3   3   129156.30   138716.69    863.93 o 
   0   3   3     2170.33     2220.13    246.84 o 
   1   3   3    11037.36    11231.97    187.29 o 
   2   3   3    12058.19    11869.78    213.18 o 
   3   3   3     8329.10     7049.54    188.15 o 
   4   3   3     5332.90     5735.09    170.02 o 
   5   3   3     4609.57     4516.44    137.23 o 
   6   3   3     1804.68     1509.51     75.95 o 
   7   3   3     5995.42     6031.99    193.33 o 
   8   3   3        2.31      -72.50    108.75 o 
   9   3   3      984.26      962.32     94.94 o 
  10   3   3      821.44      903.63     94.07 o 
  11   3   3      283.38       57.83    116.51 o 
  12   3   3       22.86       44.88     44.88 o 
 -12   4   3       12.26      -72.50     93.21 o 
 -11   4   3        1.10      -50.92    113.93 o 
 -10   4   3      193.87      148.45     54.37 o 
  -9   4   3      455.49      519.57     80.27 o 
  -8   4   3     8125.68     8565.96    277.05 o 
  -7   4   3      629.63      700.81     72.50 o 
  -6   4   3      420.16      399.60     50.92 o 
  -5   4   3      495.95      485.91     48.33 o 
  -4   4   3    11506.02    10757.29    260.65 o 
  -3   4   3      721.90     1103.00     53.51 o 
  -2   4   3     6955.36     8419.23    222.67 o 
  -1   4   3      951.45     1034.82     51.78 o 
   0   4   3     6373.30     7589.21    147.05 o 
   1   4   3      697.88      998.57     44.02 o 
   2   4   3      699.13      586.89     37.98 o 
   3   4   3       77.56       67.32     36.25 o 
   4   4   3      520.20      624.86     50.92 o 
   5   4   3      115.97      124.28     46.61 o 
   6   4   3    17864.21    16198.07    404.78 o 
   7   4   3      388.15      486.77     66.46 o 
   8   4   3      126.29       50.06     63.00 o 
   9   4   3      142.45       81.99     68.18 o 
  10   4   3       81.31       92.35    105.29 o 
  11   4   3       37.82       31.93     96.66 o 
  12   4   3       67.80       23.30     87.17 o 
 -12   5   3      255.21      383.20     53.51 o 
 -11   5   3      325.65      403.92     71.63 o 
 -10   5   3      837.73      954.55     94.07 o 
  -9   5   3     1568.82     2011.81    112.20 o 
  -8   5   3     2491.77     2779.08    119.10 o 
  -7   5   3     1961.03     2175.80    106.16 o 
  -6   5   3      552.80      728.43     70.77 o 
  -5   5   3     3165.59     4180.70    127.73 o 
  -4   5   3     2476.36     2580.57     83.72 o 
  -3   5   3       18.60       79.40     79.40 o 
  -2   5   3      466.99      528.20     48.33 o 
  -1   5   3      281.94      268.41     46.61 o 
   0   5   3      184.59      368.62    195.05 o 
   1   5   3     3556.29     3635.24    105.29 o 
   2   5   3     2724.46     2987.08     90.62 o 
   3   5   3     5565.38     6581.76    185.56 o 
   4   5   3     7886.56     8182.75    230.44 o 
   5   5   3     5400.11     5527.95    172.61 o 
   6   5   3      163.35       21.58    107.02 o 
   7   5   3     1461.90     1366.24     97.53 o 
   8   5   3      649.52      773.31     78.54 o 
   9   5   3      627.49      615.37     80.27 o 
  10   5   3      620.80      539.42     73.36 o 
  11   5   3        0.30       56.96     85.44 o 
 -11   6   3     1364.36     1388.68     91.49 o 
 -10   6   3     1182.13     1488.79    101.84 o 
  -9   6   3       43.45       85.44    128.60 o 
  -8   6   3       80.99        0.00    130.32 o 
  -7   6   3       18.63       94.94     68.18 o 
  -6   6   3        0.42       37.11    110.47 o 
  -5   6   3      912.19     1135.80     75.95 o 
  -4   6   3     5954.20     7499.20    226.12 o 
  -3   6   3     5023.58     5877.50    174.34 o 
  -2   6   3     3700.07     3914.88    119.97 o 
  -1   6   3     3258.00     3836.34    112.20 o 
   0   6   3     6219.42     6608.01    222.67 o 
   1   6   3     5868.70     8622.06    239.93 o 
   2   6   3     8133.23     9427.30    245.11 o 
   3   6   3      857.94      636.94     56.10 o 
   4   6   3      171.78      327.97     46.61 o 
   5   6   3      156.97      172.61     53.51 o 
   6   6   3      399.70      375.43     72.50 o 
   7   6   3      185.76      157.08     65.59 o 
   8   6   3     2871.74     2994.85    119.10 o 
   9   6   3     3314.43     3094.96    126.01 o 
  10   6   3        7.92        0.00     98.39 o 
  11   6   3      137.80       56.10    104.43 o 
 -11   7   3       35.83       92.35     92.35 o 
 -10   7   3     1864.29     1767.56     94.94 o 
  -9   7   3        1.01     -131.19    131.19 o 
  -8   7   3      171.98      304.66     72.50 o 
  -7   7   3       12.27       73.36    117.38 o 
  -6   7   3        7.97      126.01     69.91 o 
  -5   7   3      531.16     1096.96     88.90 o 
  -4   7   3     7031.96     9021.65    266.69 o 
  -3   7   3      848.22     1033.09     75.95 o 
  -2   7   3     4366.81     5381.23    158.80 o 
  -1   7   3     8873.27    10170.40    308.12 o 
   0   7   3      293.93      270.86     41.11 o 
   1   7   3      378.05      377.16     56.96 o 
   2   7   3    10228.71    12003.56    361.63 o 
   3   7   3     1604.66     2168.03     94.94 o 
   4   7   3     1772.49     2006.63     89.76 o 
   5   7   3       24.64      -25.03     62.14 o 
   6   7   3     1375.44     1149.61     92.35 o 
   7   7   3        0.41       13.81    107.88 o 
   8   7   3     2004.27     1842.65    102.71 o 
   9   7   3      286.55      309.84     69.05 o 
  10   7   3       66.55       55.24    100.98 o 
 -10   8   3      472.62      566.17     63.00 o 
  -9   8   3        7.67      -63.00    104.43 o 
  -8   8   3      852.25     1250.59     88.03 o 
  -7   8   3       67.98      220.95     69.05 o 
  -6   8   3        0.51      -99.25    141.54 o 
  -5   8   3       31.65      -26.76    108.75 o 
  -4   8   3      384.21      512.66     76.81 o 
  -3   8   3     1060.52     1058.99     88.03 o 
  -2   8   3       27.24     -102.71    115.65 o 
  -1   8   3      350.96      447.07     68.18 o 
   0   8   3        4.42      195.97     79.83 o 
   1   8   3     1345.37     1361.06     88.90 o 
   2   8   3      221.08      266.69     55.24 o 
   3   8   3      725.63      715.48     71.63 o 
   4   8   3       22.80      191.60     63.87 o 
   5   8   3        0.07       69.05    110.47 o 
   6   8   3     2296.67     2403.65    124.28 o 
   7   8   3       27.19       39.70    105.29 o 
   8   8   3      327.87      428.08     69.05 o 
   9   8   3      271.42      272.73     56.10 o 
  -9   9   3      955.53     1020.15     69.05 o 
  -8   9   3      603.53      882.06     69.91 o 
  -7   9   3      470.98      636.08     70.77 o 
  -6   9   3      131.28       91.49    130.32 o 
  -5   9   3       14.69       94.07     67.32 o 
  -4   9   3      880.50     1245.41     94.94 o 
  -3   9   3      500.14      556.68     83.72 o 
  -2   9   3     1080.98     1460.31    101.84 o 
  -1   9   3     2004.85     2703.99    135.50 o 
   0   9   3     1110.69     1182.79     67.46 o 
   1   9   3      140.81        0.00    111.34 o 
   2   9   3     1628.91     2069.64    108.75 o 
   3   9   3       62.26      146.72     61.28 o 
   4   9   3      950.33     1117.67     87.17 o 
   5   9   3      640.21      762.95     81.99 o 
   6   9   3     1088.31     1180.68     88.90 o 
   7   9   3     1000.87      964.05     76.81 o 
   8   9   3       10.00       17.26     87.17 o 
  -7  10   3      406.45      497.99     64.73 o 
  -6  10   3        7.49       44.02     55.24 o 
  -5  10   3      133.93      208.00     61.28 o 
  -4  10   3      986.30     1011.52     90.62 o 
  -3  10   3      674.93      782.80     94.94 o 
  -2  10   3      885.42     1128.03     97.53 o 
  -1  10   3       19.34     -110.47    138.09 o 
   0  10   3      703.06      866.05     59.57 o 
   1  10   3      313.85      271.87     70.77 o 
   2  10   3      208.55      209.73     58.69 o 
   3  10   3      823.99      745.69     80.27 o 
   4  10   3       35.33       22.44    100.12 o 
   5  10   3      518.12      705.13     75.95 o 
   6  10   3     1528.12     1460.31     84.58 o 
   7  10   3       16.61       66.46     74.22 o 
  -5  11   3        5.61      -18.12     88.90 o 
  -4  11   3        9.78      -19.85     99.25 o 
  -3  11   3       36.91       10.36    102.71 o 
  -2  11   3       82.91     -104.43    125.14 o 
  -1  11   3     1001.17      895.00     72.50 o 
   0  11   3        0.45       19.45     45.65 o 
   1  11   3       93.68       81.99     81.99 o 
   2  11   3       10.73       38.84     87.17 o 
   3  11   3       29.17       59.55     79.40 o 
   4  11   3       18.67      -89.76     89.76 o 
   5  11   3       34.16      -77.68     77.68 o 
  -2  12   3        0.35      -71.63     71.63 o 
  -1  12   3        9.78        9.53     53.88 o 
   0  12   3        7.77      -21.06     48.83 o 
   1  12   3       30.27       75.95     75.95 o 
 -12   0   4       83.21       70.77    129.46 o 
 -10   0   4     8875.55     8748.93    286.54 o 
  -8   0   4     1277.01     1079.70     66.46 o 
  -6   0   4    11732.26    10974.78    271.00 o 
  -4   0   4     3444.10     2323.38     74.22 o 
  -2   0   4       76.76      135.50     30.21 o 
   0   0   4   139808.28   142060.03    567.24 o 
   2   0   4   207923.94   180983.73   1013.24 o 
   4   0   4    36126.71    32512.65    453.11 o 
   6   0   4     2961.38     2292.31     86.31 o 
   8   0   4       26.57       36.25    120.83 o 
  10   0   4      611.23      600.70     83.72 o 
  12   0   4      257.83      381.48     56.96 o 
 -13   1   4      112.65       79.40    106.16 o 
 -12   1   4       80.82       35.39    118.24 o 
 -11   1   4       16.75     -121.69    121.69 o 
 -10   1   4      161.39       77.68     77.68 o 
  -9   1   4     5758.14     5361.38    172.61 o 
  -8   1   4      192.31      -29.34    107.02 o 
  -7   1   4     1626.33     1499.15     69.91 o 
  -6   1   4      927.69      772.45     54.37 o 
  -5   1   4      633.37      548.91     41.43 o 
  -4   1   4    11424.43    10868.62    203.68 o 
  -3   1   4     8102.05     9470.45    169.16 o 
  -2   1   4        4.99       62.14     31.07 o 
  -1   1   4     8354.65     8398.52    168.30 o 
   0   1   4      111.07      284.52     32.19 o 
   1   1   4    27306.21    30574.20    326.24 o 
   2   1   4     2362.56     3151.93     95.80 o 
   3   1   4    69987.84    63943.02    571.35 o 
   4   1   4      741.06      566.17     48.33 o 
   5   1   4       47.06      145.86     39.70 o 
   6   1   4     4747.98     4307.58    132.91 o 
   7   1   4        1.09       93.21    113.93 o 
   8   1   4     2786.36     2263.83    109.61 o 
   9   1   4      827.65      589.48     80.27 o 
  10   1   4       30.22        0.00    121.69 o 
  11   1   4       21.35       75.09     62.14 o 
  12   1   4        0.00       18.99    106.16 o 
 -13   2   4      144.82      281.36     59.55 o 
 -12   2   4       52.50       69.91    105.29 o 
 -11   2   4      133.10      186.42     66.46 o 
 -10   2   4      200.67       92.35    131.19 o 
  -9   2   4     1194.52     1146.15     96.66 o 
  -8   2   4      215.80       50.92    123.42 o 
  -7   2   4     5225.72     5543.49    166.57 o 
  -6   2   4     3264.49     3028.51     85.44 o 
  -5   2   4       86.11        0.00     65.59 o 
  -4   2   4      558.14      873.43     39.70 o 
  -3   2   4    14921.78    12376.40    215.77 o 
  -2   2   4        7.98       31.93     60.41 o 
  -1   2   4    19549.81    19766.86    273.59 o 
   0   2   4     3833.10     4971.09    129.89 o 
   1   2   4    25835.45    29655.04    316.75 o 
   2   2   4     3757.38     4197.10    117.38 o 
   3   2   4      246.22      231.30     34.52 o 
   4   2   4      322.63      247.70     37.98 o 
   5   2   4     4108.95     3953.72    120.83 o 
   6   2   4     2147.85     1677.81     75.09 o 
   7   2   4     2353.46     2187.02     94.07 o 
   8   2   4      315.38      260.65     62.14 o 
   9   2   4       27.28       67.32    108.75 o 
  10   2   4      264.68      252.88     66.46 o 
  11   2   4       22.18       12.08    107.02 o 
  12   2   4      258.82      277.05     55.24 o 
 -13   3   4       42.76      -39.70     94.94 o 
 -12   3   4      883.33      942.47     78.54 o 
 -11   3   4       45.73       38.84     64.73 o 
 -10   3   4      247.10      281.36     67.32 o 
  -9   3   4       76.01      190.74     63.87 o 
  -8   3   4     2838.98     2732.47    111.34 o 
  -7   3   4        2.65       55.24     92.35 o 
  -6   3   4    14099.15    12604.25    319.34 o 
  -5   3   4       33.06      -35.39     75.95 o 
  -4   3   4    18819.01    17146.58    300.35 o 
  -3   3   4      979.47     1218.65     48.33 o 
  -2   3   4     6779.95     6214.09    178.66 o 
  -1   3   4    11250.25    11612.59    236.48 o 
   0   3   4   165311.25   149825.59   9067.40 o 
   1   3   4     3225.10     3711.20    105.29 o 
   2   3   4    15634.78    16352.56    264.96 o 
   3   3   4     7886.28     8691.96    213.18 o 
   4   3   4        0.14       71.63     77.68 o 
   5   3   4        3.06      -81.13     81.13 o 
   6   3   4     9045.44     7746.90    239.93 o 
   7   3   4      398.50      385.79     53.51 o 
   8   3   4      277.05      365.94     63.00 o 
   9   3   4        2.50      109.61     55.24 o 
  10   3   4     1557.74     1482.75    105.29 o 
  11   3   4       80.76      -11.22    100.98 o 
  12   3   4      207.47      210.59     50.06 o 
 -12   4   4        1.44       42.29     63.00 o 
 -11   4   4      566.50      557.54     88.90 o 
 -10   4   4      190.37      231.30     68.18 o 
  -9   4   4        3.48     -120.83    120.83 o 
  -8   4   4       69.72       48.33    121.69 o 
  -7   4   4    14025.13    14065.43    397.01 o 
  -6   4   4     1297.87     1404.21     69.05 o 
  -5   4   4     2229.20     2525.34     77.68 o 
  -4   4   4     1997.61     2470.97     75.09 o 
  -3   4   4    34052.74    35524.76    477.28 o 
  -2   4   4     5226.66     6463.52    175.20 o 
  -1   4   4    39963.22    43811.08    516.98 o 
   0   4   4     3123.15     3279.70     72.62 o 
   1   4   4     4739.10     4126.33    122.56 o 
   2   4   4      589.59      605.87     41.43 o 
   3   4   4      215.11      203.68     33.66 o 
   4   4   4       57.76      109.61     34.52 o 
   5   4   4    23428.30    21233.21    438.44 o 
   6   4   4       35.60       49.19     88.03 o 
   7   4   4        0.42       45.74     56.96 o 
   8   4   4      803.19      697.36     77.68 o 
   9   4   4     1127.52     1069.34     95.80 o 
  10   4   4      748.75      582.57     75.95 o 
  11   4   4       36.42       71.63     81.13 o 
  12   4   4      195.53      196.78     50.92 o 
 -12   5   4      295.34      339.19     62.14 o 
 -11   5   4        1.78     -131.19    131.19 o 
 -10   5   4      139.32       54.37    136.36 o 
  -9   5   4       81.45      170.89     70.77 o 
  -8   5   4       51.60       40.56    121.69 o 
  -7   5   4     3838.49     4412.87    133.78 o 
  -6   5   4      568.79      936.43     72.50 o 
  -5   5   4      473.68      474.69     53.51 o 
  -4   5   4      428.19      554.09     56.96 o 
  -3   5   4     1556.08     2136.09     75.95 o 
  -2   5   4     4516.77     4601.02    141.54 o 
  -1   5   4     2631.78     3531.68    107.02 o 
   0   5   4     6977.78     9587.98    933.41 o 
   1   5   4      582.15      540.28     44.02 o 
   2   5   4        0.72      -17.26     29.34 o 
   3   5   4     1963.51     2064.46     68.18 o 
   4   5   4     4004.39     4119.43    120.83 o 
   5   5   4      219.90      142.41     47.47 o 
   6   5   4        5.07       66.46     55.24 o 
   7   5   4      149.79       86.31    136.36 o 
   8   5   4      150.31       12.95    132.05 o 
   9   5   4     3086.15     2639.26    119.97 o 
  10   5   4       15.40      -69.91    105.29 o 
  11   5   4      447.14      373.71     53.51 o 
 -11   6   4      341.03      463.47     70.77 o 
 -10   6   4     1189.24     1400.76    101.84 o 
  -9   6   4       66.45       72.50    144.13 o 
  -8   6   4       22.58     -117.38    132.05 o 
  -7   6   4     2195.25     2590.07    125.14 o 
  -6   6   4       18.38     -151.04    151.04 o 
  -5   6   4       38.22       44.88    100.12 o 
  -4   6   4     5337.76     6359.95    191.60 o 
  -3   6   4     7868.52     9082.93    270.14 o 
  -2   6   4     5609.93     7310.19    212.31 o 
  -1   6   4      295.03      248.56     55.24 o 
   0   6   4    23518.36    28309.97    591.63 o 
   1   6   4      400.85      455.70     54.37 o 
   2   6   4     6548.33     6223.59    182.97 o 
   3   6   4      978.57      808.70     58.69 o 
   4   6   4     3350.18     3581.73    107.02 o 
   5   6   4       25.26       55.24     55.24 o 
   6   6   4      677.97      703.40     74.22 o 
   7   6   4       51.93       52.65     78.54 o 
   8   6   4      723.33      682.69     78.54 o 
   9   6   4      356.63      210.59     74.22 o 
  10   6   4     1094.39      977.86     81.99 o 
  11   6   4        3.93       44.02     73.36 o 
 -11   7   4      409.12      516.11     53.51 o 
 -10   7   4      230.25      365.94     63.00 o 
  -9   7   4     2043.99     2552.09    129.46 o 
  -8   7   4       47.75       14.67    143.27 o 
  -7   7   4      226.72      453.11     88.03 o 
  -6   7   4      470.37      655.07     83.72 o 
  -5   7   4      129.72      291.72     75.95 o 
  -4   7   4      315.52      360.76     69.91 o 
  -3   7   4      781.03      997.71     77.68 o 
  -2   7   4        0.49       66.46     88.03 o 
  -1   7   4     8965.15    10784.90    327.10 o 
   0   7   4     2211.52     2289.68    109.61 o 
   1   7   4     2092.29     2399.33     97.53 o 
   2   7   4      201.77      109.61    119.97 o 
   3   7   4    26023.78    27119.34    550.64 o 
   4   7   4      980.94     1169.46     81.13 o 
   5   7   4       17.00      112.20     50.06 o 
   6   7   4       24.26       52.65    132.05 o 
   7   7   4      146.08      118.24    118.24 o 
   8   7   4       20.76       12.08    111.34 o 
   9   7   4      489.36      494.54     65.59 o 
  10   7   4        2.56       17.26     84.58 o 
 -10   8   4      340.81      407.37     55.24 o 
  -9   8   4      690.50      831.13     72.50 o 
  -8   8   4      621.74      723.25     87.17 o 
  -7   8   4      247.43      313.29     68.18 o 
  -6   8   4      490.09      558.41     69.91 o 
  -5   8   4      288.75      511.80     67.32 o 
  -4   8   4        0.05       90.62     64.73 o 
  -3   8   4      570.64      637.81     91.49 o 
  -2   8   4     2153.59     2518.43    120.83 o 
  -1   8   4      233.36      294.31     69.91 o 
   0   8   4     2672.51     2903.15     85.12 o 
   1   8   4     1734.53     1868.54    100.12 o 
   2   8   4     4619.61     5030.83    149.31 o 
   3   8   4      546.51      650.75     73.36 o 
   4   8   4      123.84       65.59     65.59 o 
   5   8   4      189.43      312.43     68.18 o 
   6   8   4       86.33       94.07    107.02 o 
   7   8   4     1116.73     1116.81     88.03 o 
   8   8   4      105.46      154.49     55.24 o 
   9   8   4      234.42      292.58     53.51 o 
  -9   9   4       13.08       69.05     69.05 o 
  -8   9   4      536.01      523.02     70.77 o 
  -7   9   4       28.98     -118.24    118.24 o 
  -6   9   4      944.35     1005.47     91.49 o 
  -5   9   4       47.00       94.94     94.94 o 
  -4   9   4      197.35      234.75     69.05 o 
  -3   9   4        0.14      -43.15    114.79 o 
  -2   9   4       55.76       74.22    133.78 o 
  -1   9   4     2374.24     2926.67    134.64 o 
   0   9   4     2213.06     2600.47    231.30 o 
   1   9   4      724.13      729.29     73.36 o 
   2   9   4       42.60      -24.17     95.80 o 
   3   9   4     1383.16     1623.43     85.44 o 
   4   9   4      341.89      485.91     62.14 o 
   5   9   4       44.42       73.36     85.44 o 
   6   9   4      127.03      110.47     61.28 o 
   7   9   4      877.86      804.38     73.36 o 
   8   9   4      457.98      271.87     65.59 o 
  -7  10   4     1353.07     1456.00     82.85 o 
  -6  10   4       76.93      153.63     65.59 o 
  -5  10   4       10.55      134.64     61.28 o 
  -4  10   4       31.93      116.51    129.46 o 
  -3  10   4     1444.00     1873.72    107.02 o 
  -2  10   4      623.06      638.67     81.13 o 
  -1  10   4      447.34      720.66     80.27 o 
   0  10   4      272.68      283.78     44.78 o 
   1  10   4      875.51      785.39     81.13 o 
   2  10   4      875.81      814.74     80.27 o 
   3  10   4        0.36       33.66    100.98 o 
   4  10   4      132.45      162.26     64.73 o 
   5  10   4      627.87      619.68     73.36 o 
   6  10   4      515.26      340.05     63.00 o 
   7  10   4       44.79       13.81     82.85 o 
  -5  11   4       25.28       42.29     42.29 o 
  -4  11   4       22.84        0.00     94.94 o 
  -3  11   4       22.83       29.34     49.19 o 
  -2  11   4      123.54      229.58     50.06 o 
  -1  11   4       10.46      -90.62     90.62 o 
   0  11   4     1659.67     1554.45    214.90 o 
   1  11   4        1.86       48.33     48.33 o 
   2  11   4      407.40      276.18     55.24 o 
   3  11   4       51.98      -95.80     95.80 o 
   4  11   4      190.58       75.95    101.84 o 
   5  11   4       22.66      -21.58     71.63 o 
  -2  12   4       39.09       69.05     37.98 o 
  -1  12   4       46.77       52.37     28.75 o 
   0  12   4       46.92       51.81    104.00 o 
   1  12   4       52.13        6.90     67.32 o 
 -13   0   5      200.63      239.07     53.51 o 
 -11   0   5      718.70      724.11     94.07 o 
  -9   0   5     1754.00     1686.44     91.49 o 
  -7   0   5    12830.07    11499.53    312.43 o 
  -5   0   5      230.95      308.98     42.29 o 
  -3   0   5   115757.22    96422.01    606.74 o 
  -1   0   5    11633.56    15146.85    239.93 o 
   1   0   5    25263.31    25787.63    346.09 o 
   3   0   5    57396.83    56748.48    592.93 o 
   5   0   5      227.89      560.13     55.24 o 
   7   0   5     3620.96     2697.09    108.75 o 
   9   0   5       17.60       69.91    111.34 o 
  11   0   5     1513.52     1532.81     97.53 o 
 -13   1   5      390.24      536.83     61.28 o 
 -12   1   5      398.35      403.92     71.63 o 
 -11   1   5      264.82      373.71     80.27 o 
 -10   1   5     1166.52     1214.34     90.62 o 
  -9   1   5      148.91      163.12     58.69 o 
  -8   1   5       45.08      108.75    108.75 o 
  -7   1   5     1030.15      864.79     63.87 o 
  -6   1   5    26988.06    25534.74    416.86 o 
  -5   1   5     2286.51     2508.94     75.95 o 
  -4   1   5     9639.03     9601.64    199.37 o 
  -3   1   5    19944.64    16433.69    239.93 o 
  -2   1   5     1695.83     1780.51     54.37 o 
  -1   1   5     2093.27     2689.32     78.54 o 
   0   1   5      159.17      133.18     47.47 o 
   1   1   5     2747.78     2474.42     74.22 o 
   2   1   5       25.55       -4.32     69.91 o 
   3   1   5    15716.14    17254.46    310.70 o 
   4   1   5    37188.23    35979.60    490.22 o 
   5   1   5      733.08      570.49     52.65 o 
   6   1   5      580.29      500.58     63.87 o 
   7   1   5     2332.58     1990.24     98.39 o 
   8   1   5      587.29      452.25     75.09 o 
   9   1   5       95.24      -27.62    122.56 o 
  10   1   5     2343.89     2051.51    122.56 o 
  11   1   5      115.60      132.91     72.50 o 
  12   1   5      117.47      164.85     51.78 o 
 -13   2   5       63.67      137.23     51.78 o 
 -12   2   5     1139.52     1461.18     93.21 o 
 -11   2   5      748.56      764.68     79.40 o 
 -10   2   5       25.16      105.29     65.59 o 
  -9   2   5     3729.33     3911.43    134.64 o 
  -8   2   5     2670.13     2436.44    104.43 o 
  -7   2   5        0.57       59.55     42.29 o 
  -6   2   5     1281.54     1111.63     60.41 o 
  -5   2   5     9993.33    10091.86    240.80 o 
  -4   2   5     7292.21     7428.43    189.88 o 
  -3   2   5     1726.91     1804.68     53.51 o 
  -2   2   5     3308.67     4543.19    131.19 o 
  -1   2   5    34546.61    35095.82    388.38 o 
   0   2   5     4477.98     3970.96    208.00 o 
   1   2   5    15842.22    15744.96    258.06 o 
   2   2   5    36038.63    40363.13    440.16 o 
   3   2   5     1258.44     1850.42     60.41 o 
   4   2   5       19.83       -6.04     42.29 o 
   5   2   5      246.76      205.41     44.02 o 
   6   2   5      238.75      245.97     54.37 o 
   7   2   5     2222.61     1957.44     89.76 o 
   8   2   5      683.87      720.66     76.81 o 
   9   2   5     2418.00     2323.38    108.75 o 
  10   2   5      118.69      -52.65    144.13 o 
  11   2   5     1676.13     1671.76    103.57 o 
  12   2   5      855.55      924.35     75.95 o 
 -13   3   5     1453.07     1627.75     94.94 o 
 -12   3   5      162.06      293.44     67.32 o 
 -11   3   5       77.71       90.62     64.73 o 
 -10   3   5      276.66      283.09     67.32 o 
  -9   3   5     4235.16     4346.41    141.54 o 
  -8   3   5      743.72      754.32     67.32 o 
  -7   3   5     2123.34     2096.39     94.07 o 
  -6   3   5      495.61      560.99     52.65 o 
  -5   3   5     7367.49     5960.35    176.93 o 
  -4   3   5     1726.66     1476.71     57.83 o 
  -3   3   5       26.61       69.91     34.52 o 
  -2   3   5     1025.70     1305.82     58.69 o 
  -1   3   5     6605.41     6454.89    191.60 o 
   0   3   5    28911.52    30003.47    285.68 o 
   1   3   5    43706.70    43764.48    434.12 o 
   2   3   5      184.14      157.94     31.93 o 
   3   3   5    18659.16    18359.19    329.69 o 
   4   3   5     1554.10     1300.64     58.69 o 
   5   3   5        8.44      -86.31     86.31 o 
   6   3   5     1259.02     1158.24     75.95 o 
   7   3   5     7200.36     6328.88    206.27 o 
   8   3   5        2.96     -145.00    145.00 o 
   9   3   5      149.99       95.80    109.61 o 
  10   3   5      602.87      470.37     75.95 o 
  11   3   5      658.65      739.65     75.09 o 
  12   3   5        1.79      -83.72     83.72 o 
 -12   4   5      389.10      440.16     73.36 o 
 -11   4   5      107.66      152.76     63.87 o 
 -10   4   5      378.11      455.70     82.85 o 
  -9   4   5     1032.75     1159.96     95.80 o 
  -8   4   5      752.95      680.96     86.31 o 
  -7   4   5       15.56      -64.73    118.24 o 
  -6   4   5    22292.83    23282.14    479.87 o 
  -5   4   5     1284.54     1300.64     67.32 o 
  -4   4   5     6976.37     7620.03    211.45 o 
  -3   4   5       23.54      -76.81     76.81 o 
  -2   4   5      366.32      408.23     48.33 o 
  -1   4   5       88.69      -24.17     91.49 o 
   0   4   5     2345.95     2660.56     81.99 o 
   1   4   5      619.01      590.34     39.70 o 
   2   4   5     7540.90     7529.41    208.86 o 
   3   4   5       10.55       99.25     37.11 o 
   4   4   5      383.60      333.14     44.02 o 
   5   4   5      826.67      758.64     62.14 o 
   6   4   5     7026.58     5464.09    164.85 o 
   7   4   5       92.91      -24.17    107.02 o 
   8   4   5      698.24      439.30     80.27 o 
   9   4   5     1036.33      855.30     81.13 o 
  10   4   5      277.95      350.41     60.41 o 
  11   4   5      293.96      288.26     57.83 o 
 -12   5   5     1375.54     1320.49     88.03 o 
 -11   5   5        7.59      -12.08    118.24 o 
 -10   5   5      367.96      760.36     82.85 o 
  -9   5   5       14.96      -87.17    145.00 o 
  -8   5   5      608.41      608.46     82.85 o 
  -7   5   5        0.05      -88.03    125.14 o 
  -6   5   5     4372.65     5003.21    151.90 o 
  -5   5   5        9.70       47.47     75.95 o 
  -4   5   5     1065.07     1331.71     69.05 o 
  -3   5   5     6403.80     6390.16    182.11 o 
  -2   5   5     1104.01     1173.77     66.46 o 
  -1   5   5     1958.24     2401.92     86.31 o 
   0   5   5     4340.74     4770.42    103.38 o 
   1   5   5     6320.18     6094.99    165.71 o 
   2   5   5     2538.91     2691.05     74.22 o 
   3   5   5     1257.98     1433.56     64.73 o 
   4   5   5     2943.96     2650.48     85.44 o 
   5   5   5       44.76       30.21     50.06 o 
   6   5   5     2099.10     1843.51     90.62 o 
   7   5   5      325.90      289.13     75.09 o 
   8   5   5     1201.11     1071.07     94.07 o 
   9   5   5       40.39       65.59     91.49 o 
  10   5   5     2002.02     1870.27     99.25 o 
  11   5   5       14.47       41.43     81.99 o 
 -11   6   5      260.92      491.09     69.05 o 
 -10   6   5      396.84      516.98     75.95 o 
  -9   6   5      139.35      288.26     71.63 o 
  -8   6   5       26.59      -88.90    118.24 o 
  -7   6   5     1507.31     1866.82    113.06 o 
  -6   6   5     6773.71     7891.04    242.52 o 
  -5   6   5     2401.26     2382.07    101.84 o 
  -4   6   5      314.11      339.19     62.14 o 
  -3   6   5    14395.42    14886.21    391.83 o 
  -2   6   5     9166.32    10633.00    280.50 o 
  -1   6   5     3180.68     3436.74    109.61 o 
   0   6   5     1702.38     1801.42    202.82 o 
   1   6   5     4349.83     4506.94    142.41 o 
   2   6   5     3078.26     3035.41     93.21 o 
   3   6   5     3693.89     3197.67     94.94 o 
   4   6   5     1950.96     1833.16     88.90 o 
   5   6   5     2846.50     2469.24    113.93 o 
   6   6   5     1561.46     1317.04     88.03 o 
   7   6   5        5.96       51.78    104.43 o 
   8   6   5      125.68      -64.73    117.38 o 
   9   6   5      851.90      585.16     83.72 o 
  10   6   5       82.67      113.93     56.96 o 
 -11   7   5       77.65       37.11     89.76 o 
 -10   7   5        3.03     -113.06    113.06 o 
  -9   7   5      161.17      215.77     75.95 o 
  -8   7   5      723.44      762.09     84.58 o 
  -7   7   5        0.74      -43.15    115.65 o 
  -6   7   5     1739.48     2064.46    110.47 o 
  -5   7   5     1275.75     1552.66    113.93 o 
  -4   7   5     5178.37     6400.52    189.01 o 
  -3   7   5     1849.52     1587.18     92.35 o 
  -2   7   5      553.47      668.02     69.91 o 
  -1   7   5      246.95      283.95     62.14 o 
   0   7   5     3762.68     3740.24     86.50 o 
   1   7   5      169.78      138.95     49.19 o 
   2   7   5      375.25      480.73     60.41 o 
   3   7   5     1633.66     1395.58     85.44 o 
   4   7   5    12064.41    10940.26    327.97 o 
   5   7   5       66.10     -113.06    113.06 o 
   6   7   5      401.95      381.48     65.59 o 
   7   7   5      159.35      115.65     76.81 o 
   8   7   5        5.37       12.08    107.88 o 
   9   7   5      122.95      -31.07    113.93 o 
  10   7   5        3.15      -37.98     75.95 o 
 -10   8   5      210.96      116.51     54.37 o 
  -9   8   5      191.41      246.84     62.14 o 
  -8   8   5      231.04      393.56     61.28 o 
  -7   8   5       20.04     -134.64    134.64 o 
  -6   8   5       33.30      138.09     69.05 o 
  -5   8   5      208.18      365.08     67.32 o 
  -4   8   5        3.21      132.91     66.46 o 
  -3   8   5     1389.71     1276.48     94.94 o 
  -2   8   5      171.79      365.94     69.91 o 
  -1   8   5      321.99      428.95     71.63 o 
   0   8   5      329.45      378.16     49.12 o 
   1   8   5       80.68      214.90     68.18 o 
   2   8   5     3088.21     3214.93    130.32 o 
   3   8   5     1846.18     1664.00    100.12 o 
   4   8   5       85.97      171.75     66.46 o 
   5   8   5      226.64      188.15     67.32 o 
   6   8   5      229.16      220.95     64.73 o 
   7   8   5      100.97      142.41     59.55 o 
   8   8   5      165.37      198.51     63.00 o 
   9   8   5       17.04      -32.80     89.76 o 
  -9   9   5       81.58       37.98     53.51 o 
  -8   9   5        0.13     -110.47    110.47 o 
  -7   9   5       41.24      106.16     58.69 o 
  -6   9   5      104.66       65.59    131.19 o 
  -5   9   5      208.65      315.88     68.18 o 
  -4   9   5      170.59      324.51     70.77 o 
  -3   9   5      406.34      541.14     88.03 o 
  -2   9   5     1293.23     1777.92    104.43 o 
  -1   9   5       11.32      102.71    117.38 o 
   0   9   5     4794.82     5618.50    439.30 o 
   1   9   5      986.68      997.71     82.85 o 
   2   9   5        0.99       12.08     95.80 o 
   3   9   5       15.54     -110.47    110.47 o 
   4   9   5     1363.59     1386.95     87.17 o 
   5   9   5        0.37        0.00     94.94 o 
   6   9   5       72.49       58.69    105.29 o 
   7   9   5      111.84      157.94     49.19 o 
   8   9   5      105.93      114.79     53.51 o 
  -7  10   5      124.63       72.50    108.75 o 
  -6  10   5     1541.24     2030.80     97.53 o 
  -5  10   5      210.25      253.74     72.50 o 
  -4  10   5       30.95       37.98    114.79 o 
  -3  10   5     1642.11     1821.07    117.38 o 
  -2  10   5      122.04      261.51     65.59 o 
  -1  10   5      763.60      822.50     76.81 o 
   0  10   5      193.24      292.75     92.78 o 
   1  10   5     1389.31     1424.06     90.62 o 
   2  10   5      464.85      457.43     67.32 o 
   3  10   5      887.35      662.84     75.95 o 
   4  10   5      819.47      663.70     62.14 o 
   5  10   5       76.39       60.41     90.62 o 
   6  10   5      453.90      351.27     58.69 o 
  -5  11   5      308.42      402.19     48.33 o 
  -4  11   5        2.92      -18.12     44.88 o 
  -3  11   5       27.94      -27.62     83.72 o 
  -2  11   5      257.23       47.47    104.43 o 
  -1  11   5      154.78      174.34     48.33 o 
   0  11   5       90.44       58.26     62.25 o 
   1  11   5      370.08      320.20     55.24 o 
   2  11   5       44.00      -25.89     87.17 o 
   3  11   5      557.04      413.41     57.83 o 
   4  11   5      278.44      220.08     55.24 o 
 -12   0   6        0.02      -94.07    129.46 o 
 -10   0   6       81.52       76.81     76.81 o 
  -8   0   6     1465.56     1394.72     78.54 o 
  -6   0   6    17297.37    14276.88    315.02 o 
  -4   0   6     4229.23     3640.42    113.06 o 
  -2   0   6   440369.13   431534.25   1828.84 o 
   0   0   6     2083.31     3486.16     75.32 o 
   2   0   6    29031.68    23217.41    372.85 o 
   4   0   6     1117.01     1096.96     65.59 o 
   6   0   6     1261.50     1122.85     69.91 o 
   8   0   6     3566.90     3174.37    132.91 o 
  10   0   6     2208.29     2025.62    111.34 o 
  12   0   6      321.39      295.17     58.69 o 
 -13   1   6        6.41        0.00     96.66 o 
 -12   1   6      231.43      283.09     70.77 o 
 -11   1   6       20.52       52.65    118.24 o 
 -10   1   6       50.98       25.89    116.51 o 
  -9   1   6       95.71      261.51     71.63 o 
  -8   1   6     3411.03     3206.30    110.47 o 
  -7   1   6     5766.69     6231.35    188.15 o 
  -6   1   6       40.49       18.99     83.72 o 
  -5   1   6    15454.29    12279.74    259.78 o 
  -4   1   6     5535.85     4702.00    132.05 o 
  -3   1   6    32550.70    32066.45    361.63 o 
  -2   1   6     1951.11     2117.97     62.14 o 
  -1   1   6    57692.79    58857.82    529.06 o 
   0   1   6     1573.56     2029.33     57.39 o 
   1   1   6     8261.96     6829.46    196.78 o 
   2   1   6      943.83     1060.71     57.83 o 
   3   1   6     1038.26      982.17     61.28 o 
   4   1   6     4891.11     5279.39    150.17 o 
   5   1   6     9739.08     8166.35    243.39 o 
   6   1   6     2198.30     1692.48     78.54 o 
   7   1   6     5533.06     4728.75    138.09 o 
   8   1   6        0.51      -64.73    130.32 o 
   9   1   6     1088.31     1057.26     97.53 o 
  10   1   6      178.52      419.45     81.13 o 
  11   1   6       95.89       90.62    113.06 o 
  12   1   6      164.99      196.78     52.65 o 
 -13   2   6       99.80       34.52     60.41 o 
 -12   2   6      235.84      256.33     69.91 o 
 -11   2   6       98.95       91.49    130.32 o 
 -10   2   6       38.42        0.00     66.46 o 
  -9   2   6     1388.40     1487.07     99.25 o 
  -8   2   6       20.23      -10.36    106.16 o 
  -7   2   6     1023.10      880.33     70.77 o 
  -6   2   6     9875.16    11037.78    285.68 o 
  -5   2   6      491.68      367.67     44.88 o 
  -4   2   6     5605.08     5188.77    148.45 o 
  -3   2   6      796.35      870.84     44.88 o 
  -2   2   6      168.13      301.21     40.56 o 
  -1   2   6      963.22     1242.82     54.37 o 
   0   2   6       97.08       39.14     58.67 o 
   1   2   6    12850.40    12555.06    251.15 o 
   2   2   6       29.45       36.25     56.10 o 
   3   2   6     5486.94     6019.04    175.20 o 
   4   2   6     2221.49     2296.63     75.09 o 
   5   2   6    11084.27    10269.65    304.66 o 
   6   2   6     1260.03     1001.16     69.91 o 
   7   2   6     5078.02     4320.52    130.32 o 
   8   2   6      165.95      105.29     65.59 o 
   9   2   6      386.62      217.49     68.18 o 
  10   2   6      100.21      168.30     64.73 o 
  11   2   6        0.31        0.00     98.39 o 
  12   2   6      142.96      204.55     44.02 o 
 -13   3   6       20.60      126.01     47.47 o 
 -12   3   6      426.96      562.72     67.32 o 
 -11   3   6      398.54      440.16     77.68 o 
 -10   3   6        3.13      -95.80    122.56 o 
  -9   3   6      675.75      729.29     91.49 o 
  -8   3   6     4260.26     4391.29    138.09 o 
  -7   3   6      193.60      223.53     58.69 o 
  -6   3   6     3654.07     3547.21    101.84 o 
  -5   3   6      232.40      341.78     45.74 o 
  -4   3   6    48818.04    46876.70    551.50 o 
  -3   3   6      370.07      530.79     50.92 o 
  -2   3   6    12136.06    12873.53    277.05 o 
  -1   3   6      110.33      269.28     49.19 o 
   0   3   6    42495.24    40774.88    342.01 o 
   1   3   6     3920.70     4507.81    139.82 o 
   2   3   6      738.23      693.04     47.47 o 
   3   3   6     1158.48     1355.88     60.41 o 
   4   3   6    32155.01    27569.86    457.43 o 
   5   3   6      639.72      494.54     50.92 o 
   6   3   6     4358.85     3386.68    113.06 o 
   7   3   6     1231.17     1197.94     85.44 o 
   8   3   6     3778.75     2912.86    134.64 o 
   9   3   6        2.37       26.76    120.83 o 
  10   3   6      634.18      639.53     74.22 o 
  11   3   6      144.03      182.11     60.41 o 
 -12   4   6      479.84      567.04     72.50 o 
 -11   4   6      220.41      -12.95    152.76 o 
 -10   4   6      177.69      168.30     69.91 o 
  -9   4   6       73.95       97.53    125.14 o 
  -8   4   6     1174.85     1351.57     88.90 o 
  -7   4   6     1546.25     1715.78     88.90 o 
  -6   4   6      305.41      271.00     56.10 o 
  -5   4   6    34487.43    35751.75    562.72 o 
  -4   4   6     2436.87     2817.06     89.76 o 
  -3   4   6     5221.30     6624.91    199.37 o 
  -2   4   6       38.94        0.00     77.68 o 
  -1   4   6     2140.41     2427.81     81.99 o 
   0   4   6     2636.15     3066.30     66.51 o 
   1   4   6    45082.64    43685.94    495.40 o 
   2   4   6        9.55       64.73     35.39 o 
   3   4   6      740.74      630.04     48.33 o 
   4   4   6     4397.63     4497.45    137.23 o 
   5   4   6    12931.20    10255.84    291.72 o 
   6   4   6     2794.86     2021.31     87.17 o 
   7   4   6     9793.76     7835.80    238.21 o 
   8   4   6      702.73      735.33     81.99 o 
   9   4   6      368.41      224.40     66.46 o 
  10   4   6      325.52      355.58     56.96 o 
  11   4   6      125.13      161.39     53.51 o 
 -12   5   6       58.33      145.00     50.92 o 
 -11   5   6     1121.78     1227.28     92.35 o 
 -10   5   6       39.59     -125.14    138.95 o 
  -9   5   6      623.22      778.49     88.03 o 
  -8   5   6      189.68      384.07     85.44 o 
  -7   5   6        8.57      -51.78    129.46 o 
  -6   5   6     2481.60     2973.27    113.06 o 
  -5   5   6      190.40      270.14     50.06 o 
  -4   5   6     7510.74     8392.48    252.88 o 
  -3   5   6      411.68      661.11     57.83 o 
  -2   5   6      886.71      895.00     63.87 o 
  -1   5   6     1663.45     1683.85     77.68 o 
   0   5   6     1840.16     1803.08     50.97 o 
   1   5   6     1313.81     1373.14     59.55 o 
   2   5   6       37.65       61.28     40.56 o 
   3   5   6     5226.64     5048.95    151.90 o 
   4   5   6      498.83      390.97     54.37 o 
   5   5   6     5742.51     4236.80    126.01 o 
   6   5   6     1011.87     1078.84     81.99 o 
   7   5   6      353.21       38.84    141.54 o 
   8   5   6       58.78      148.45     67.32 o 
   9   5   6       29.27       75.09    113.06 o 
  10   5   6      113.96       20.71    102.71 o 
  11   5   6      184.45      218.36     60.41 o 
 -11   6   6      133.19      180.38     56.96 o 
 -10   6   6      629.55      555.82     86.31 o 
  -9   6   6     1383.90     1492.25    113.93 o 
  -8   6   6      167.21      162.26     74.22 o 
  -7   6   6      221.17      340.91     85.44 o 
  -6   6   6      531.42      886.37     89.76 o 
  -5   6   6     1027.72     1160.83     92.35 o 
  -4   6   6     3809.93     3792.32    115.65 o 
  -3   6   6     5697.07     5767.89    189.88 o 
  -2   6   6    21850.48    23645.49    503.17 o 
  -1   6   6     4699.05     4666.61    139.82 o 
   0   6   6      100.04      170.93     32.87 o 
   1   6   6     4432.51     4034.84    119.97 o 
   2   6   6     6570.90     5794.64    176.93 o 
   3   6   6      416.03      319.34     54.37 o 
   4   6   6     2770.56     2152.49     92.35 o 
   5   6   6      692.95      582.57     68.18 o 
   6   6   6     1453.82     1075.38     88.90 o 
   7   6   6      240.01      -51.78    143.27 o 
   8   6   6      168.60      218.36     63.87 o 
   9   6   6        1.75      -11.22    101.84 o 
  10   6   6      116.16       86.31     86.31 o 
 -11   7   6       99.94      108.75     50.92 o 
 -10   7   6       23.63       60.41    100.12 o 
  -9   7   6      434.56      409.09     74.22 o 
  -8   7   6      239.13      317.61     69.05 o 
  -7   7   6      889.70      824.23     85.44 o 
  -6   7   6      244.59      340.91     81.99 o 
  -5   7   6     4830.09     5249.18    152.76 o 
  -4   7   6      280.18      304.66     73.36 o 
  -3   7   6    11786.97    14320.03    388.38 o 
  -2   7   6      230.65      225.26     75.09 o 
  -1   7   6     5735.15     6106.21    180.38 o 
   0   7   6      773.33      591.12     53.00 o 
   1   7   6     3647.11     2987.08    107.88 o 
   2   7   6       15.18      -19.85     50.06 o 
   3   7   6      140.43       54.37    107.88 o 
   4   7   6      476.35      355.58     70.77 o 
   5   7   6     3224.67     2534.83    113.06 o 
   6   7   6        4.86     -117.38    117.38 o 
   7   7   6     4196.69     3283.98    125.14 o 
   8   7   6       45.47      -34.52    115.65 o 
   9   7   6      478.40      391.83     56.96 o 
 -10   8   6       31.87        0.00     75.95 o 
  -9   8   6      658.27      832.86     70.77 o 
  -8   8   6      373.83      485.04     72.50 o 
  -7   8   6       16.94     -120.83    120.83 o 
  -6   8   6      124.38      110.47     69.05 o 
  -5   8   6     1197.42     1261.81     95.80 o 
  -4   8   6      699.51      950.24     82.85 o 
  -3   8   6      235.55      353.86     70.77 o 
  -2   8   6     4329.89     4935.89    159.67 o 
  -1   8   6       97.79     -100.98    129.46 o 
   0   8   6        9.03        3.03     71.28 o 
   1   8   6      363.66      371.98     69.91 o 
   2   8   6       33.83       72.50    108.75 o 
   3   8   6     1175.67     1193.62     88.03 o 
   4   8   6      545.12      433.26     78.54 o 
   5   8   6      319.53      -25.89    131.19 o 
   6   8   6      834.75      708.58     87.17 o 
   7   8   6      308.55      213.18     67.32 o 
   8   8   6      138.18      127.73     58.69 o 
  -9   9   6      193.04      293.44     52.65 o 
  -8   9   6      146.16      158.80     59.55 o 
  -7   9   6      410.22      234.75     70.77 o 
  -6   9   6       49.17     -131.19    131.19 o 
  -5   9   6     1003.81     1174.64     96.66 o 
  -4   9   6      688.20      940.74     85.44 o 
  -3   9   6       13.17      161.39     58.69 o 
  -2   9   6     1039.72     1103.00    102.71 o 
  -1   9   6      206.20      342.64     71.63 o 
   0   9   6        6.99      -32.68     83.07 o 
   1   9   6      920.81      876.88     81.99 o 
   2   9   6       71.85       96.66     60.41 o 
   3   9   6        0.57      -25.03    111.34 o 
   4   9   6       24.50      -25.03     49.19 o 
   5   9   6       70.28       69.91     57.83 o 
   6   9   6      705.09      516.11     76.81 o 
   7   9   6       58.74      110.47     55.24 o 
  -7  10   6       57.80      113.06     51.78 o 
  -6  10   6     1260.32     1292.01     94.94 o 
  -5  10   6     1008.70     1555.25     93.21 o 
  -4  10   6       46.09        0.00     97.53 o 
  -3  10   6      254.18      248.56     74.22 o 
  -2  10   6     3566.02     3347.84    124.28 o 
  -1  10   6        0.35      -25.03    111.34 o 
   0  10   6        6.68       28.85     52.92 o 
   1  10   6     1371.65     1139.25     76.81 o 
   2  10   6      717.20      601.56     64.73 o 
   3  10   6       25.56        0.00     94.07 o 
   4  10   6        7.24       78.54     78.54 o 
   5  10   6      979.44      675.78     75.95 o 
   6  10   6       14.57       45.74     84.58 o 
  -5  11   6      116.82      157.08     52.65 o 
  -4  11   6      340.93      292.58     50.06 o 
  -3  11   6       16.45       17.26     87.17 o 
  -2  11   6        6.73       54.37     81.13 o 
  -1  11   6       95.24       55.24     46.61 o 
   0  11   6      707.41      702.37     44.85 o 
   1  11   6       70.48      137.23     43.15 o 
   2  11   6       32.17      -82.85     82.85 o 
   3  11   6      130.34       77.68     85.44 o 
   4  11   6      534.45      346.95     57.83 o 
 -13   0   7       30.97       68.18     51.78 o 
 -11   0   7     4907.16     4441.35    156.22 o 
  -9   0   7     9847.34     8576.31    271.00 o 
  -7   0   7     5363.31     4746.01    139.82 o 
  -5   0   7     1295.05     1136.66     56.10 o 
  -3   0   7     4013.42     4608.79    134.64 o 
  -1   0   7   112145.30   132856.44    926.94 o 
   1   0   7    60924.72    77222.19    737.06 o 
   3   0   7    24978.60    24392.04    436.71 o 
   5   0   7      306.20      335.73     57.83 o 
   7   0   7      988.47      865.66     75.09 o 
   9   0   7     1253.66     1229.01    102.71 o 
  11   0   7     1188.36     1104.73     80.27 o 
 -13   1   7       43.46       69.91     95.80 o 
 -12   1   7      843.57      862.21     81.13 o 
 -11   1   7      968.88      856.16     90.62 o 
 -10   1   7     3089.40     2767.86    130.32 o 
  -9   1   7      327.83      327.10     72.50 o 
  -8   1   7    10210.32    10306.76    299.48 o 
  -7   1   7    13973.00    12798.44    349.54 o 
  -6   1   7     2614.95     1749.44     74.22 o 
  -5   1   7      240.54      145.86     43.15 o 
  -4   1   7      339.59      210.59     37.11 o 
  -3   1   7     1853.53     1523.32     57.83 o 
  -2   1   7      447.53      663.70     50.92 o 
  -1   1   7       61.28       44.88     94.94 o 
   0   1   7     3863.82     4724.73    239.07 o 
   1   1   7     5336.66     5729.91    173.48 o 
   2   1   7     2593.75     2975.86     86.31 o 
   3   1   7      473.90      384.07     56.10 o 
   4   1   7      188.46       88.90     96.66 o 
   5   1   7      593.48      453.11     55.24 o 
   6   1   7    10684.64     8490.00    253.74 o 
   7   1   7     5226.60     4299.81    133.78 o 
   8   1   7      358.42      325.38     81.13 o 
   9   1   7     1818.12     1505.19     99.25 o 
  10   1   7      369.85      382.34     65.59 o 
  11   1   7      936.12      914.85     81.99 o 
  12   1   7      224.16      235.62     44.88 o 
 -13   2   7      183.56      279.63     50.92 o 
 -12   2   7       20.31       92.35    103.57 o 
 -11   2   7      926.43      932.11     90.62 o 
 -10   2   7       69.07      226.99     66.46 o 
  -9   2   7     1493.70     1497.42    100.98 o 
  -8   2   7    10990.02    11136.17    327.97 o 
  -7   2   7       23.73       27.62    100.12 o 
  -6   2   7     4064.77     3917.47    124.28 o 
  -5   2   7    20689.99    18623.29    346.09 o 
  -4   2   7      112.03       49.19     76.81 o 
  -3   2   7      142.19      169.16     42.29 o 
  -2   2   7     1780.23     2524.48     75.95 o 
  -1   2   7     3373.11     2864.52     86.31 o 
   0   2   7     2782.29     3215.53    345.66 o 
   1   2   7     7482.37     8571.13    234.75 o 
   2   2   7        3.90      147.58     43.15 o 
   3   2   7      150.70       69.05     75.95 o 
   4   2   7     3209.76     3421.20     94.94 o 
   5   2   7    14342.60    13092.75    360.76 o 
   6   2   7     6566.08     5660.87    162.26 o 
   7   2   7     4905.36     3725.87    124.28 o 
   8   2   7     3657.01     3335.76    134.64 o 
   9   2   7       15.19       54.37     95.80 o 
  10   2   7     2071.33     1871.13    100.98 o 
  11   2   7       61.56       60.41     90.62 o 
 -13   3   7      401.79      380.61     61.28 o 
 -12   3   7       12.72       44.02     55.24 o 
 -11   3   7     1311.09     1256.63    103.57 o 
 -10   3   7      809.60      788.84     82.85 o 
  -9   3   7     1255.63     1393.86    106.16 o 
  -8   3   7      838.50      866.52     82.85 o 
  -7   3   7     2025.74     2195.65     90.62 o 
  -6   3   7      330.19      384.07     50.06 o 
  -5   3   7    24456.88    23337.37    427.22 o 
  -4   3   7    24907.64    26555.76    435.85 o 
  -3   3   7     4376.20     4702.00    143.27 o 
  -2   3   7     2001.98     1948.81     70.77 o 
  -1   3   7    27278.09    25575.31    420.31 o 
   0   3   7      844.97      718.77    140.68 o 
   1   3   7    12673.10    11377.83    264.10 o 
   2   3   7      382.34      332.28     49.19 o 
   3   3   7       39.82      130.32     41.43 o 
   4   3   7     6341.78     5609.95    173.48 o 
   5   3   7     4092.43     3446.23    103.57 o 
   6   3   7      824.19      695.63     67.32 o 
   7   3   7     2920.34     2678.10    128.60 o 
   8   3   7      592.36      476.41     81.99 o 
   9   3   7     5047.83     4503.49    145.00 o 
  10   3   7      235.54      177.79     71.63 o 
  11   3   7        0.96       -9.49     93.21 o 
 -12   4   7      108.12      159.67     59.55 o 
 -11   4   7       27.53      -37.98    126.01 o 
 -10   4   7     1187.81     1349.84     99.25 o 
  -9   4   7       14.53      -28.48    128.60 o 
  -8   4   7     2689.15     3046.63    132.05 o 
  -7   4   7      298.98      327.10     69.91 o 
  -6   4   7     3818.10     4074.55    119.97 o 
  -5   4   7     3957.88     4187.61    124.28 o 
  -4   4   7     4590.07     5429.56    153.63 o 
  -3   4   7      764.76     1002.89     65.59 o 
  -2   4   7    13838.35    14278.61    333.14 o 
  -1   4   7       42.75      -31.07     93.21 o 
   0   4   7        3.98      -52.92     52.92 o 
   1   4   7        8.47       64.73     35.39 o 
   2   4   7    34464.11    29320.16    454.84 o 
   3   4   7        4.42       68.18     68.18 o 
   4   4   7     5560.63     4626.91    139.82 o 
   5   4   7     2823.62     2432.13     90.62 o 
   6   4   7     4780.26     3680.12    127.73 o 
   7   4   7        4.09      -65.59    118.24 o 
   8   4   7     1962.65     2059.28    108.75 o 
   9   4   7      340.21      367.67     63.87 o 
  10   4   7       20.98       64.73     97.53 o 
  11   4   7        1.40       56.96     49.19 o 
 -12   5   7      348.81      465.19     56.96 o 
 -11   5   7        4.98       44.88     44.88 o 
 -10   5   7     2222.32     2454.57    137.23 o 
  -9   5   7      140.28      103.57    147.58 o 
  -8   5   7      323.55      420.31     72.50 o 
  -7   5   7     4481.17     5396.77    160.53 o 
  -6   5   7      309.89      409.96     69.91 o 
  -5   5   7      338.82      280.50     51.78 o 
  -4   5   7        6.06       65.59    103.57 o 
  -3   5   7     1571.47     1793.46     78.54 o 
  -2   5   7      574.73      570.49     52.65 o 
  -1   5   7      517.06      418.59     66.46 o 
   0   5   7     5889.84     5652.46    120.79 o 
   1   5   7       42.20      -46.61     73.36 o 
   2   5   7      343.13      474.69     45.74 o 
   3   5   7     3279.80     3063.03    104.43 o 
   4   5   7     3896.89     2595.25     98.39 o 
   5   5   7      492.09      573.08     66.46 o 
   6   5   7     5434.93     4141.87    133.78 o 
   7   5   7     1034.87      898.45     79.40 o 
   8   5   7      879.64      547.19     80.27 o 
   9   5   7      981.72      735.33     70.77 o 
  10   5   7       52.33      -18.99     85.44 o 
 -11   6   7      621.15      794.02     73.36 o 
 -10   6   7      315.07      287.40     71.63 o 
  -9   6   7     2086.42     2551.23    125.14 o 
  -8   6   7     1400.00     1689.89    101.84 o 
  -7   6   7     1810.07     1791.73    113.06 o 
  -6   6   7      420.93      501.44     76.81 o 
  -5   6   7      725.38      677.51     81.99 o 
  -4   6   7      303.77       76.81    109.61 o 
  -3   6   7      111.58      266.69     53.51 o 
  -2   6   7    15604.36    16010.78    437.58 o 
  -1   6   7    12810.86    12915.82    344.36 o 
   0   6   7        3.33       12.06     75.57 o 
   1   6   7     4078.40     3295.20    100.98 o 
   2   6   7    15729.85    13763.35    352.13 o 
   3   6   7      959.38      752.60     68.18 o 
   4   6   7      178.07      182.11     53.51 o 
   5   6   7      478.88      466.06     59.55 o 
   6   6   7       64.06       37.98    114.79 o 
   7   6   7       81.36       64.73    129.46 o 
   8   6   7      843.74      750.01     75.09 o 
   9   6   7      270.04      208.86     63.00 o 
  10   6   7      494.73      565.31     63.00 o 
 -10   7   7      416.46      370.26     68.18 o 
  -9   7   7        7.72      -36.25    132.91 o 
  -8   7   7     4968.74     5143.03    162.26 o 
  -7   7   7      253.48      406.51     69.91 o 
  -6   7   7      457.24      557.54     81.99 o 
  -5   7   7     1154.95     1140.98     90.62 o 
  -4   7   7     5542.99     5890.44    190.74 o 
  -3   7   7       66.39       64.73    115.65 o 
  -2   7   7      253.71      264.96     79.40 o 
  -1   7   7     3414.91     3176.96    119.97 o 
   0   7   7     2220.94     2305.25    223.97 o 
   1   7   7     1728.89     1449.96     77.68 o 
   2   7   7      374.40      295.17     61.28 o 
   3   7   7      163.65      244.25     66.46 o 
   4   7   7     2175.00     1678.67     94.94 o 
   5   7   7      613.81      479.00     63.00 o 
   6   7   7     1742.71     1124.58     91.49 o 
   7   7   7        3.87      -48.33     84.58 o 
   8   7   7      848.81      776.76     65.59 o 
   9   7   7       33.01       17.26     86.31 o 
 -10   8   7      108.07      119.10     51.78 o 
  -9   8   7       96.07      170.02     59.55 o 
  -8   8   7     1050.54     1340.35     95.80 o 
  -7   8   7      115.80      -26.76    119.97 o 
  -6   8   7        4.31       27.62    111.34 o 
  -5   8   7      338.17      574.80     83.72 o 
  -4   8   7      404.22      598.97     85.44 o 
  -3   8   7       11.52       14.67    117.38 o 
  -2   8   7      911.26      927.80     88.03 o 
  -1   8   7     2455.12     2713.49    128.60 o 
   0   8   7     1491.05     1340.15     68.03 o 
   1   8   7     1465.45     1294.60     94.07 o 
   2   8   7        6.35        0.00     95.80 o 
   3   8   7      190.02      350.41     63.00 o 
   4   8   7        0.24      -50.92     63.87 o 
   5   8   7      375.87      383.20     63.87 o 
   6   8   7      184.76      161.39     62.14 o 
   7   8   7       44.53      138.09     52.65 o 
   8   8   7      465.06      404.78     71.63 o 
  -8   9   7      281.54      435.85     68.18 o 
  -7   9   7      836.13      962.32     81.13 o 
  -6   9   7      519.98      690.45     78.54 o 
  -5   9   7      752.78     1018.42     96.66 o 
  -4   9   7     1643.41     2226.72    113.06 o 
  -3   9   7      634.03      678.37     86.31 o 
  -2   9   7      132.83      271.00     71.63 o 
  -1   9   7     1510.46     1552.66    110.47 o 
   0   9   7      152.18      290.28     68.61 o 
   1   9   7      105.11       35.39     69.91 o 
   2   9   7        6.05      -24.17     60.41 o 
   3   9   7       81.00      235.62     62.14 o 
   4   9   7      239.33      252.88     60.41 o 
   5   9   7       46.50       67.32     89.76 o 
   6   9   7      255.52      142.41     61.28 o 
   7   9   7      957.92      849.26     68.18 o 
  -7  10   7      247.25      350.41     56.96 o 
  -6  10   7      144.85      258.06     59.55 o 
  -5  10   7     1217.18     1337.76     88.03 o 
  -4  10   7       44.44       11.22    115.65 o 
  -3  10   7        9.25     -105.29    117.38 o 
  -2  10   7      760.84      732.75     82.85 o 
  -1  10   7     2451.87     2190.47    107.02 o 
   0  10   7       57.17       17.68     75.27 o 
   1  10   7      704.25      607.60     73.36 o 
   2  10   7     2096.47     1635.51     92.35 o 
   3  10   7      399.35      310.70     60.41 o 
   4  10   7      129.67      -27.62     91.49 o 
   5  10   7      471.73      352.13     61.28 o 
  -5  11   7        9.98       69.05     75.95 o 
  -4  11   7       64.43      116.51     46.61 o 
  -3  11   7      150.69      156.22     49.19 o 
  -2  11   7      125.42       94.07     43.15 o 
  -1  11   7      194.08      208.00     43.15 o 
   0  11   7      102.60       81.08     67.75 o 
   1  11   7      786.12      593.79     56.10 o 
   2  11   7        2.24      -38.84     77.68 o 
   3  11   7      135.76       22.44     90.62 o 
 -12   0   8      739.25      909.67     79.40 o 
 -10   0   8     2097.67     1726.14    115.65 o 
  -8   0   8     2685.40     2522.75    103.57 o 
  -6   0   8    50337.32    41612.85    561.86 o 
  -4   0   8       11.74       83.72     39.70 o 
  -2   0   8      125.82      114.79     46.61 o 
   0   0   8    43618.71    53466.73    430.54 o 
   2   0   8   106794.18   126342.88   1055.53 o 
   4   0   8     8614.74     9835.53    271.87 o 
   6   0   8    19227.78    17682.55    485.91 o 
   8   0   8      440.28      409.09     88.03 o 
  10   0   8      223.45      269.28     73.36 o 
 -13   1   8       40.54       17.26     94.07 o 
 -12   1   8       87.48      -56.96    113.93 o 
 -11   1   8      158.94      102.71     76.81 o 
 -10   1   8      958.17      815.60     92.35 o 
  -9   1   8     1658.78     1407.66     98.39 o 
  -8   1   8     1210.02     1145.29     85.44 o 
  -7   1   8    17892.02    15089.03    392.70 o 
  -6   1   8     6512.26     5992.28    170.89 o 
  -5   1   8      103.65       71.63     77.68 o 
  -4   1   8     2690.52     2868.84     86.31 o 
  -3   1   8    14000.26    12694.88    274.46 o 
  -2   1   8     2207.77     2900.77     89.76 o 
  -1   1   8      260.43      358.17     54.37 o 
   0   1   8       97.40      161.87    121.26 o 
   1   1   8     1899.83     1911.70     73.36 o 
   2   1   8      990.05     1008.93     63.87 o 
   3   1   8    14279.18    13023.70    332.28 o 
   4   1   8     1835.79     1562.15     81.13 o 
   5   1   8    12930.82    12883.89    386.65 o 
   6   1   8        7.11       56.96     56.96 o 
   7   1   8      588.22      427.22     77.68 o 
   8   1   8     2371.77     2035.98    113.06 o 
   9   1   8      596.04      642.12     85.44 o 
  10   1   8      462.59      447.07     74.22 o 
  11   1   8       30.71       26.76     89.76 o 
 -13   2   8      326.36      394.42     57.83 o 
 -12   2   8      163.12      170.02     68.18 o 
 -11   2   8       13.28     -102.71    128.60 o 
 -10   2   8      529.85      526.47     81.13 o 
  -9   2   8      186.44      179.52     76.81 o 
  -8   2   8       19.50      -68.18    113.06 o 
  -7   2   8     2880.94     2677.24    104.43 o 
  -6   2   8     1962.30     1626.88     69.91 o 
  -5   2   8     2989.16     3286.57    101.84 o 
  -4   2   8     7573.14     6437.63    189.88 o 
  -3   2   8     5682.61     4979.91    151.04 o 
  -2   2   8     5785.08     4964.37    150.17 o 
  -1   2   8       32.58       12.95    103.57 o 
   0   2   8      145.61       70.20    123.85 o 
   1   2   8    20499.62    20181.13    390.97 o 
   2   2   8      567.42      422.90     58.69 o 
   3   2   8    15423.48    13922.16    346.95 o 
   4   2   8     5212.93     5248.32    153.63 o 
   5   2   8       11.88       61.28    101.84 o 
   6   2   8     1952.03     1746.85     92.35 o 
   7   2   8      820.38      826.82     77.68 o 
   8   2   8       21.17       69.05    110.47 o 
   9   2   8     1478.27     1312.73     95.80 o 
  10   2   8        0.76      -36.25     60.41 o 
  11   2   8      218.37      202.82     52.65 o 
 -12   3   8        1.18       86.31    118.24 o 
 -11   3   8      371.09      414.27     77.68 o 
 -10   3   8     1422.29     1460.31    112.20 o 
  -9   3   8       80.72       81.99     68.18 o 
  -8   3   8       92.26       86.31    136.36 o 
  -7   3   8     2177.70     2380.34     95.80 o 
  -6   3   8     2023.41     2331.15     90.62 o 
  -5   3   8      523.67      744.83     56.96 o 
  -4   3   8    37448.12    36009.80    545.46 o 
  -3   3   8     1152.54     1141.84     61.28 o 
  -2   3   8     3144.32     4522.48    146.72 o 
  -1   3   8     3108.77     2325.97     81.13 o 
   0   3   8    79948.88    64069.30  11814.98 o 
   1   3   8      169.74      286.54     49.19 o 
   2   3   8    22485.40    20005.06    398.74 o 
   3   3   8      483.91      595.52     55.24 o 
   4   3   8     1466.16     1410.25     71.63 o 
   5   3   8      131.16      177.79     52.65 o 
   6   3   8       63.20      -12.08    120.83 o 
   7   3   8      159.05      106.16     66.46 o 
   8   3   8      261.14      230.44     68.18 o 
   9   3   8       75.04       90.62    116.51 o 
  10   3   8       58.87      -79.40    113.06 o 
  11   3   8       68.35       49.19     49.19 o 
 -12   4   8       49.67       85.44     56.96 o 
 -11   4   8      213.03      209.73     74.22 o 
 -10   4   8       20.02      -43.15    142.41 o 
  -9   4   8     4762.74     4871.16    159.67 o 
  -8   4   8        2.59      110.47     69.05 o 
  -7   4   8     2747.24     2936.16    122.56 o 
  -6   4   8        0.18      -85.44    106.16 o 
  -5   4   8     5446.32     6798.39    209.73 o 
  -4   4   8      425.83      394.42     60.41 o 
  -3   4   8     7441.04     6101.89    181.24 o 
  -2   4   8      342.99      271.00     56.10 o 
  -1   4   8    31464.44    27446.44    505.76 o 
   0   4   8     1107.20     1159.24     94.94 o 
   1   4   8     6492.62     5560.75    164.85 o 
   2   4   8     1551.05     1345.52     68.18 o 
   3   4   8    30064.93    22819.53    464.33 o 
   4   4   8       47.23       -9.49    107.88 o 
   5   4   8     9404.96     6905.41    206.27 o 
   6   4   8      215.85      248.56     62.14 o 
   7   4   8       37.58      -40.56    135.50 o 
   8   4   8        7.07      107.02     67.32 o 
   9   4   8       31.98      -84.58    108.75 o 
  10   4   8       79.63       20.71     91.49 o 
  11   4   8        9.64       56.10     42.29 o 
 -12   5   8        5.51       54.37     76.81 o 
 -11   5   8      103.44      118.24     64.73 o 
 -10   5   8      164.00      133.78    146.72 o 
  -9   5   8      368.80      466.92     87.17 o 
  -8   5   8     1433.85     1592.36    101.84 o 
  -7   5   8       54.12      -40.56    149.31 o 
  -6   5   8     1465.91     1689.89     95.80 o 
  -5   5   8     1117.32     1171.18     75.09 o 
  -4   5   8        0.72     -108.75    108.75 o 
  -3   5   8      942.82     1021.87     75.95 o 
  -2   5   8      374.32      458.29     58.69 o 
  -1   5   8      909.39     1130.62     82.85 o 
   0   5   8     2258.54     2168.50    229.14 o 
   1   5   8     8143.56     7378.37    216.63 o 
   2   5   8     4841.92     4241.12    117.38 o 
   3   5   8      691.32      571.35     56.10 o 
   4   5   8      265.86      237.34     53.51 o 
   5   5   8     1189.92      868.25     72.50 o 
   6   5   8      131.23       37.98    113.93 o 
   7   5   8      111.19       40.56     67.32 o 
   8   5   8       10.78      -38.84    102.71 o 
   9   5   8      278.68      232.17     55.24 o 
  10   5   8       90.92      -44.02     95.80 o 
 -11   6   8       53.74      157.08     52.65 o 
 -10   6   8      400.69      448.80     69.05 o 
  -9   6   8        6.34       26.76     67.32 o 
  -8   6   8     1651.52     1700.25    113.93 o 
  -7   6   8      319.82      251.15     69.91 o 
  -6   6   8     3074.55     2918.90    129.46 o 
  -5   6   8      745.50      684.41     71.63 o 
  -4   6   8      325.88      380.61     69.05 o 
  -3   6   8     1372.05     1302.37     92.35 o 
  -2   6   8      130.82      260.65     70.77 o 
  -1   6   8     6619.04     6592.12    193.33 o 
   0   6   8     5207.83     4842.08    434.99 o 
   1   6   8      916.52      829.41     58.69 o 
   2   6   8     5394.19     4136.69    113.06 o 
   3   6   8     2919.10     1982.47     94.07 o 
   4   6   8     1018.74      670.60     79.40 o 
   5   6   8      232.84       87.17    112.20 o 
   6   6   8     2221.37     1444.78    101.84 o 
   7   6   8      707.11      567.90     77.68 o 
   8   6   8        9.19      -35.39    107.02 o 
   9   6   8      244.32      303.80     56.96 o 
 -10   7   8       65.00       18.99    103.57 o 
  -9   7   8      394.93      410.82     70.77 o 
  -8   7   8      170.43      145.86     66.46 o 
  -7   7   8     8000.92     9223.61    277.91 o 
  -6   7   8       54.88      -55.24    137.23 o 
  -5   7   8      631.89      669.74     80.27 o 
  -4   7   8      624.31      549.77     80.27 o 
  -3   7   8     3660.83     3665.45    150.17 o 
  -2   7   8      104.19      138.09     55.24 o 
  -1   7   8      263.25      391.83     67.32 o 
   0   7   8     1709.96     1453.62    127.73 o 
   1   7   8      134.13       88.03    107.88 o 
   2   7   8      236.13      -63.00    115.65 o 
   3   7   8     6351.00     4253.20    137.23 o 
   4   7   8      215.66       36.25    119.97 o 
   5   7   8     3432.64     2005.77    113.93 o 
   6   7   8      509.44      327.10     75.95 o 
   7   7   8        3.28       23.30     81.99 o 
   8   7   8       15.63      -19.85     90.62 o 
   9   7   8      388.57      426.36     53.51 o 
  -9   8   8      196.99       97.53    107.02 o 
  -8   8   8      559.67      753.46     82.85 o 
  -7   8   8      453.66      635.22     79.40 o 
  -6   8   8      956.49      727.57     97.53 o 
  -5   8   8      279.00      371.98     56.96 o 
  -4   8   8        1.81       14.67     58.69 o 
  -3   8   8      139.44     -104.43    149.31 o 
  -2   8   8        0.30      -58.69     58.69 o 
  -1   8   8      525.22      635.22     70.77 o 
   0   8   8     1371.21     1277.44     63.52 o 
   1   8   8     1774.34     1546.62     93.21 o 
   2   8   8     1706.91     1338.62     82.85 o 
   3   8   8      237.19      296.90     62.14 o 
   4   8   8      949.03      656.80     74.22 o 
   5   8   8      985.35      720.66     87.17 o 
   6   8   8      138.20     -127.73    127.73 o 
   7   8   8      638.44      566.17     59.55 o 
   8   8   8       42.24       24.17     88.03 o 
  -8   9   8       76.03      194.19     46.61 o 
  -7   9   8      334.59      336.60     67.32 o 
  -6   9   8     1595.59     1600.13    101.84 o 
  -5   9   8       89.73       53.51    107.88 o 
  -4   9   8      170.10      276.18     69.05 o 
  -3   9   8      806.49     1084.01     97.53 o 
  -2   9   8      611.89      808.70     81.99 o 
  -1   9   8     1063.27      889.82     81.13 o 
   0   9   8     1392.61     1564.57    187.72 o 
   1   9   8        1.95      -23.30    129.46 o 
   2   9   8      299.12      229.58     72.50 o 
   3   9   8        0.52       36.25    121.69 o 
   4   9   8      962.34      692.18     81.13 o 
   5   9   8       12.05       43.15    107.88 o 
   6   9   8       85.05       74.22     93.21 o 
   7   9   8      116.84       83.72     53.51 o 
  -7  10   8      248.55      163.98     51.78 o 
  -6  10   8      570.63      650.75     63.87 o 
  -5  10   8      701.42      788.84     71.63 o 
  -4  10   8       15.76       21.58     96.66 o 
  -3  10   8       67.50       11.22     98.39 o 
  -2  10   8        0.43      -67.32    100.98 o 
  -1  10   8      690.13      672.33     79.40 o 
   0  10   8      251.11      320.26     75.95 o 
   1  10   8      276.65      288.26     59.55 o 
   2  10   8     1546.63     1041.72     78.54 o 
   3  10   8     2233.04     1320.49     75.09 o 
   4  10   8      169.23       50.92     94.07 o 
   5  10   8      300.31      206.27     55.24 o 
  -4  11   8      300.01      236.48     50.06 o 
  -3  11   8       25.65      -15.54     83.72 o 
  -2  11   8       17.83      -24.17     39.70 o 
  -1  11   8        0.30      -71.63     71.63 o 
   0  11   8      173.84      229.70     64.73 o 
   1  11   8       46.13      -30.21     67.32 o 
   2  11   8      420.83      346.09     50.92 o 
   3  11   8       16.22       13.81     68.18 o 
 -13   0   9     1335.98     1396.44     88.90 o 
 -11   0   9        3.79       37.11     62.14 o 
  -9   0   9     2099.60     1981.61    110.47 o 
  -7   0   9      210.56      217.49     54.37 o 
  -5   0   9     6105.19     5108.50    148.45 o 
  -3   0   9    88247.70   100687.30    844.94 o 
  -1   0   9      837.99     2008.36     81.13 o 
   1   0   9      799.91      883.78     63.87 o 
   3   0   9    14691.86    15898.59    403.05 o 
   5   0   9      321.32      397.87     72.50 o 
   7   0   9     7675.67     7080.61    201.09 o 
   9   0   9       56.51       68.18    109.61 o 
  11   0   9      691.15      961.46     67.32 o 
 -13   1   9      439.31      568.76     74.22 o 
 -12   1   9      472.27      624.00     77.68 o 
 -11   1   9      595.49      605.87     75.95 o 
 -10   1   9      584.79      490.22     79.40 o 
  -9   1   9     1428.58     1410.25    100.98 o 
  -8   1   9      154.98       44.88    122.56 o 
  -7   1   9     2302.89     2094.67     84.58 o 
  -6   1   9      926.25      863.07     61.28 o 
  -5   1   9     5721.67     5145.61    154.49 o 
  -4   1   9    16800.69    15418.72    323.65 o 
  -3   1   9     8710.89     9157.16    257.19 o 
  -2   1   9      357.88      392.70     55.24 o 
  -1   1   9     3392.03     3800.09    108.75 o 
   0   1   9     5528.51     7719.13    214.04 o 
   1   1   9       50.58      112.20     56.10 o 
   2   1   9    11664.73    11411.49    323.65 o 
   3   1   9     5276.46     5766.16    171.75 o 
   4   1   9     7067.99     7446.56    221.81 o 
   5   1   9     5792.71     5409.71    169.16 o 
   6   1   9     3447.69     3192.49    125.14 o 
   7   1   9     1171.16     1312.73     96.66 o 
   8   1   9       32.23      -72.50    145.86 o 
   9   1   9     1440.79     1458.59     97.53 o 
  10   1   9      492.63      539.42     67.32 o 
  11   1   9       88.59      174.34     45.74 o 
 -13   2   9       11.90       46.61     93.21 o 
 -12   2   9     2307.50     2392.43    110.47 o 
 -11   2   9        0.08       51.78    115.65 o 
 -10   2   9     1314.82     1668.31    109.61 o 
  -9   2   9     2115.85     2010.95    105.29 o 
  -8   2   9       84.02       58.69    106.16 o 
  -7   2   9      787.98      543.73     70.77 o 
  -6   2   9     4583.39     3920.06    119.10 o 
  -5   2   9      256.92      192.46     54.37 o 
  -4   2   9      562.82      601.56     57.83 o 
  -3   2   9    13752.34    12690.56    308.12 o 
  -2   2   9      672.94      754.32     60.41 o 
  -1   2   9     4775.10     5236.24    158.80 o 
   0   2   9     1923.35     2499.15    261.51 o 
   1   2   9     7607.19     6503.22    190.74 o 
   2   2   9     4663.09     4807.29    134.64 o 
   3   2   9    11847.63    10553.60    284.81 o 
   4   2   9     8106.45     8437.36    261.51 o 
   5   2   9     1218.94     1042.59     77.68 o 
   6   2   9     1357.06     1374.87     86.31 o 
   7   2   9        2.69     -107.88    121.69 o 
   8   2   9      340.21      422.04     70.77 o 
   9   2   9     1102.02     1196.21     94.07 o 
  10   2   9      328.34      408.23     66.46 o 
  11   2   9      534.79      666.29     59.55 o 
 -12   3   9       11.18     -123.42    123.42 o 
 -11   3   9     1478.09     1727.86    102.71 o 
 -10   3   9      512.58      639.53     85.44 o 
  -9   3   9      932.03     1025.33     98.39 o 
  -8   3   9      129.61      -12.95    143.27 o 
  -7   3   9     4610.24     4380.94    147.58 o 
  -6   3   9     3343.83     3340.08    108.75 o 
  -5   3   9     9198.74     8961.24    259.78 o 
  -4   3   9      920.85      868.25     64.73 o 
  -3   3   9    39415.62    33790.86    521.29 o 
  -2   3   9      616.06      611.05     61.28 o 
  -1   3   9    21810.08    22752.21    453.97 o 
   0   3   9    10292.83     8683.69   1489.22 o 
   1   3   9    17592.95    12523.99    335.73 o 
   2   3   9     5285.06     4603.61    133.78 o 
   3   3   9     1368.10     1360.20     71.63 o 
   4   3   9     1197.31      943.33     70.77 o 
   5   3   9     1396.86     1366.24     80.27 o 
   6   3   9        4.49       63.87     63.87 o 
   7   3   9      280.46      271.00     67.32 o 
   8   3   9      177.25      229.58     67.32 o 
   9   3   9        9.88      -63.00    113.06 o 
  10   3   9       36.72      -41.43    103.57 o 
  11   3   9       94.49      156.22     47.47 o 
 -12   4   9      456.91      435.85     62.14 o 
 -11   4   9      170.93       94.94     71.63 o 
 -10   4   9     1293.86     1492.25    112.20 o 
  -9   4   9      119.78      -58.69    146.72 o 
  -8   4   9        8.11       28.48    113.06 o 
  -7   4   9       25.53       50.92     76.81 o 
  -6   4   9    12672.68    12005.28    336.60 o 
  -5   4   9        2.85      -19.85    110.47 o 
  -4   4   9     5755.98     5468.40    163.98 o 
  -3   4   9     2447.30     2242.25     86.31 o 
  -2   4   9      599.18      596.38     63.00 o 
  -1   4   9      175.49      -29.34    115.65 o 
   0   4   9      375.43      461.10     89.33 o 
   1   4   9      439.07      382.34     49.19 o 
   2   4   9      140.45       70.77     44.02 o 
   3   4   9        1.57        9.49     96.66 o 
   4   4   9     9225.49     6858.81    220.95 o 
   5   4   9      170.49       35.39    130.32 o 
   6   4   9     1810.75     1276.48     92.35 o 
   7   4   9       14.45      -27.62    122.56 o 
   8   4   9       22.24       90.62    129.46 o 
   9   4   9       85.33      126.87     57.83 o 
  10   4   9       10.53       37.11     56.10 o 
 -12   5   9       33.39       43.15     87.17 o 
 -11   5   9      132.46      163.12     61.28 o 
 -10   5   9     1290.95     1527.63    102.71 o 
  -9   5   9      155.81      157.08     71.63 o 
  -8   5   9       81.16        0.00    145.00 o 
  -7   5   9      831.92      965.77     94.94 o 
  -6   5   9      905.03      694.77     73.36 o 
  -5   5   9     1375.70     1438.74     88.90 o 
  -4   5   9        8.56     -105.29    105.29 o 
  -3   5   9      319.05      321.92     51.78 o 
  -2   5   9     1959.24     2268.14     97.53 o 
  -1   5   9     4514.71     4628.64    133.78 o 
   0   5   9      298.10      292.91     72.50 o 
   1   5   9      449.43      428.95     50.06 o 
   2   5   9     2884.05     1982.47     81.99 o 
   3   5   9     3445.60     2328.56     92.35 o 
   4   5   9     1881.87     1368.83     81.13 o 
   5   5   9      464.18      298.62     75.09 o 
   6   5   9      696.79      580.85     79.40 o 
   7   5   9       25.90      -13.81     67.32 o 
   8   5   9      573.45      438.44     73.36 o 
   9   5   9       84.77       41.43    113.06 o 
  10   5   9      371.28      585.16     62.14 o 
 -11   6   9       26.17       57.83     50.06 o 
 -10   6   9       47.32       88.03     99.25 o 
  -9   6   9       92.80       64.73     64.73 o 
  -8   6   9       46.40       42.29     69.91 o 
  -7   6   9       17.17      -13.81     69.05 o 
  -6   6   9     1999.50     2015.27    117.38 o 
  -5   6   9      305.42      312.43     75.09 o 
  -4   6   9      772.00      764.68     74.22 o 
  -3   6   9    13749.12    13660.65    374.57 o 
  -2   6   9     4034.06     3964.94    139.82 o 
  -1   6   9      679.27      577.39     75.09 o 
   0   6   9     4503.80     4088.20    740.94 o 
   1   6   9     1070.12      734.47     56.10 o 
   2   6   9      761.84      504.90     62.14 o 
   3   6   9     1752.40      955.42     77.68 o 
   4   6   9      312.60      206.27     60.41 o 
   5   6   9       24.50     -114.79    114.79 o 
   6   6   9     2184.21     1528.49    100.12 o 
   7   6   9     2000.48     1520.73     88.03 o 
   8   6   9        0.41      -98.39     98.39 o 
   9   6   9        0.09       -8.63     85.44 o 
 -10   7   9       77.99      118.24     54.37 o 
  -9   7   9       10.15       56.96     56.96 o 
  -8   7   9       40.07       91.49    117.38 o 
  -7   7   9      105.58      125.14    152.76 o 
  -6   7   9     2837.98     3454.86    138.95 o 
  -5   7   9      865.40      973.54     83.72 o 
  -4   7   9     4234.69     4867.71    155.35 o 
  -3   7   9     3626.72     3181.27    143.27 o 
  -2   7   9      272.17      226.99     70.77 o 
  -1   7   9      349.83      531.65     81.99 o 
   0   7   9     6173.15     5262.73    473.82 o 
   1   7   9     1503.29     1026.19     80.27 o 
   2   7   9      516.77      427.22     65.59 o 
   3   7   9        6.61      -23.30    104.43 o 
   4   7   9     2869.62     1446.50     97.53 o 
   5   7   9       19.68       88.03     63.00 o 
   6   7   9     2057.06     1426.65     94.94 o 
   7   7   9       49.53       77.68     88.90 o 
   8   7   9       85.77       72.50     90.62 o 
  -9   8   9       32.21      -37.11     93.21 o 
  -8   8   9        0.12      -69.05    103.57 o 
  -7   8   9      162.35      261.51     78.54 o 
  -6   8   9      178.41      335.73     83.72 o 
  -5   8   9      217.23      201.96     72.50 o 
  -4   8   9       88.88       58.69     73.36 o 
  -3   8   9     1000.04     1006.34     88.90 o 
  -2   8   9       23.39       71.63    115.65 o 
  -1   8   9      413.51      348.68     69.91 o 
   0   8   9       21.98      -17.24     85.20 o 
   1   8   9     1022.66      714.62     79.40 o 
   2   8   9      614.15      515.25     69.91 o 
   3   8   9      294.40      168.30     60.41 o 
   4   8   9      371.44      264.10     59.55 o 
   5   8   9        7.88      -47.47    107.02 o 
   6   8   9      554.46      415.14     63.87 o 
   7   8   9       20.00      -18.12     90.62 o 
  -8   9   9        7.85       60.41     86.31 o 
  -7   9   9       10.73       74.22     53.51 o 
  -6   9   9      214.46       24.17    132.91 o 
  -5   9   9     1231.45     1166.01     89.76 o 
  -4   9   9      429.00      432.40     78.54 o 
  -3   9   9      472.10      500.58     79.40 o 
  -2   9   9      956.09      878.60     91.49 o 
  -1   9   9      466.23      458.29     78.54 o 
   0   9   9     2813.63     2917.99    335.73 o 
   1   9   9      632.19      651.62     69.91 o 
   2   9   9      302.38      164.85     58.69 o 
   3   9   9      362.70      126.87     57.83 o 
   4   9   9     1023.92      720.66     76.81 o 
   5   9   9      678.98      521.29     60.41 o 
   6   9   9        0.44       33.66     50.92 o 
  -6  10   9      837.43      812.15     66.46 o 
  -5  10   9      352.33      392.70     56.10 o 
  -4  10   9      876.80      958.01     69.05 o 
  -3  10   9      351.41      306.39     61.28 o 
  -2  10   9       82.50       94.94    105.29 o 
  -1  10   9      109.67      204.55     53.51 o 
   0  10   9       35.01       94.77     35.25 o 
   1  10   9      554.34      411.68     65.59 o 
   2  10   9       25.42       18.99     84.58 o 
   3  10   9     1026.62      663.70     61.28 o 
   4  10   9      604.22      483.32     55.24 o 
   5  10   9       21.45       21.58     77.68 o 
  -4  11   9        8.90      -25.89     64.73 o 
  -3  11   9      691.28      683.55     56.10 o 
  -2  11   9        0.08       43.15     36.25 o 
  -1  11   9      223.60      255.47     42.29 o 
   0  11   9      122.47      175.09     80.27 o 
   1  11   9        4.09      -34.52     68.18 o 
   2  11   9        0.58      -77.68     77.68 o 
 -12   0  10     1265.17     1310.14     95.80 o 
 -10   0  10        0.89     -117.38    143.27 o 
  -8   0  10     1129.30     1063.30     89.76 o 
  -6   0  10       75.81     -102.71    102.71 o 
  -4   0  10     1962.14     1944.49     74.22 o 
  -2   0  10    83719.96    92536.48    872.56 o 
   0   0  10    45970.19    61772.98    526.35 o 
   2   0  10    14561.12    19425.08    444.48 o 
   4   0  10     7480.38     8967.28    275.32 o 
   6   0  10      415.68      457.43     85.44 o 
   8   0  10      555.78      705.13     86.31 o 
  10   0  10     2161.43     2491.68    104.43 o 
 -13   1  10        0.09      -31.07     85.44 o 
 -12   1  10       10.73      237.34     54.37 o 
 -11   1  10      383.22      462.60     75.09 o 
 -10   1  10        2.39      -80.27    133.78 o 
  -9   1  10      377.05      334.87     76.81 o 
  -8   1  10       38.34       34.52    127.73 o 
  -7   1  10     2379.57     2132.64     98.39 o 
  -6   1  10     4682.87     4040.02    117.38 o 
  -5   1  10     2148.61     2451.11     84.58 o 
  -4   1  10     3850.40     3824.26    111.34 o 
  -3   1  10     9305.65     9465.27    282.22 o 
  -2   1  10      559.80      569.63     64.73 o 
  -1   1  10    35518.77    51517.42    691.32 o 
   0   1  10     3184.70     4563.45    165.28 o 
   1   1  10    37817.50    46610.02    687.00 o 
   2   1  10      225.49      485.04     57.83 o 
   3   1  10      432.56      498.85     62.14 o 
   4   1  10     3189.52     3240.82    113.93 o 
   5   1  10     4759.46     4701.13    151.04 o 
   6   1  10     1188.27     1142.70    108.75 o 
   7   1  10      393.03      437.58     87.17 o 
   8   1  10       56.98      -14.67    116.51 o 
   9   1  10        9.59     -129.46    129.46 o 
  10   1  10       21.88       58.69     49.19 o 
  11   1  10       61.86       69.05     44.02 o 
 -12   2  10      147.25      126.87     63.87 o 
 -11   2  10      805.20      790.57     88.90 o 
 -10   2  10        3.90     -138.09    138.09 o 
  -9   2  10       35.05       94.94    135.50 o 
  -8   2  10     1435.99     1342.07     99.25 o 
  -7   2  10      527.06      540.28     75.95 o 
  -6   2  10     4122.13     4159.13    122.56 o 
  -5   2  10     5248.45     3961.48    122.56 o 
  -4   2  10     1534.14     1319.63     72.50 o 
  -3   2  10     9230.87     8545.24    231.30 o 
  -2   2  10      958.64      888.96     62.14 o 
  -1   2  10    11833.04    12428.19    346.09 o 
   0   2  10       12.48       36.25     85.88 o 
   1   2  10     4797.36     5706.61    172.61 o 
   2   2  10        1.44       46.61    103.57 o 
   3   2  10      305.26      102.71    132.91 o 
   4   2  10       24.78      100.12    111.34 o 
   5   2  10     1254.37     1191.03     84.58 o 
   6   2  10     1669.69     1675.22    104.43 o 
   7   2  10      473.92      633.49     70.77 o 
   8   2  10      248.71      241.66     70.77 o 
   9   2  10      615.19      841.49     88.90 o 
  10   2  10       19.33        9.49     48.33 o 
 -12   3  10       39.93     -106.16    106.16 o 
 -11   3  10       75.78       25.03    137.23 o 
 -10   3  10     1164.50     1193.62     99.25 o 
  -9   3  10       14.48       71.63    129.46 o 
  -8   3  10      483.12      408.23     81.99 o 
  -7   3  10      160.89       96.66    132.91 o 
  -6   3  10     7141.70     6539.47    203.68 o 
  -5   3  10        0.85       87.17     87.17 o 
  -4   3  10    11147.01     9834.67    271.00 o 
  -3   3  10     4645.79     4005.50    132.91 o 
  -2   3  10    47978.48    41872.63    634.36 o 
  -1   3  10     4658.26     4985.08    159.67 o 
   0   3  10    18544.50    15800.04   2998.73 o 
   1   3  10     3952.53     2826.55     92.35 o 
   2   3  10     1360.91     1003.75     67.32 o 
   3   3  10       22.41     -102.71    113.06 o 
   4   3  10     9405.82     7891.04    246.84 o 
   5   3  10       23.64       24.17    110.47 o 
   6   3  10      314.91      264.10     65.59 o 
   7   3  10        3.72     -123.42    123.42 o 
   8   3  10     2437.16     2700.54    120.83 o 
   9   3  10       70.52       83.72    107.88 o 
  10   3  10      339.88      491.09     63.87 o 
 -12   4  10      106.49       25.03     99.25 o 
 -11   4  10      120.85       56.10    112.20 o 
 -10   4  10      135.04      190.74     68.18 o 
  -9   4  10     1078.25     1283.38    101.84 o 
  -8   4  10      623.09      588.61     86.31 o 
  -7   4  10      120.26       91.49    131.19 o 
  -6   4  10     1429.08     1419.75     81.13 o 
  -5   4  10    14292.99    12757.02    379.75 o 
  -4   4  10     1783.44     1796.05     88.03 o 
  -3   4  10    17415.41    15289.26    406.51 o 
  -2   4  10     2387.11     2131.78    101.84 o 
  -1   4  10     4515.08     4289.45    126.01 o 
   0   4  10      257.09       49.63     81.17 o 
   1   4  10     5237.12     4255.79    124.28 o 
   2   4  10      187.95      199.37     50.06 o 
   3   4  10     3436.17     2390.70     94.94 o 
   4   4  10     1295.04     1085.74     79.40 o 
   5   4  10        1.63       37.11     62.14 o 
   6   4  10     1946.10     1351.57     94.94 o 
   7   4  10     3760.84     2903.36    120.83 o 
   8   4  10      893.08      800.06     87.17 o 
   9   4  10      343.09      346.95     64.73 o 
  10   4  10      201.00      226.12     56.10 o 
 -11   5  10       17.23      -95.80     95.80 o 
 -10   5  10        1.55      -12.08    122.56 o 
  -9   5  10     3403.27     3624.02    138.09 o 
  -8   5  10      153.87      142.41    157.08 o 
  -7   5  10     1364.06     1466.35     94.94 o 
  -6   5  10        3.62       87.17    112.20 o 
  -5   5  10      234.56       94.07    128.60 o 
  -4   5  10     5683.72     5031.69    147.58 o 
  -3   5  10      380.60      310.70     69.05 o 
  -2   5  10     3350.64     3579.15    118.24 o 
  -1   5  10     3153.88     3409.98    117.38 o 
   0   5  10      365.33      293.37     37.77 o 
   1   5  10      537.40      273.59     56.96 o 
   2   5  10      684.88      452.25     61.28 o 
   3   5  10        3.92       44.88     90.62 o 
   4   5  10       28.25      -24.17     60.41 o 
   5   5  10     1237.71      790.57     76.81 o 
   6   5  10       54.36      118.24     65.59 o 
   7   5  10     1729.35     1263.53     90.62 o 
   8   5  10       34.94     -102.71    102.71 o 
   9   5  10      698.30      744.83     65.59 o 
 -11   6  10        3.24       94.07     47.47 o 
 -10   6  10      217.82      306.39     63.00 o 
  -9   6  10     1192.74     1329.13    100.12 o 
  -8   6  10       80.69     -137.23    137.23 o 
  -7   6  10      160.46      235.62     69.05 o 
  -6   6  10     1819.56     1876.31    107.02 o 
  -5   6  10     1858.67     1632.93    105.29 o 
  -4   6  10     3076.96     3059.58    132.05 o 
  -3   6  10      682.46      658.52     80.27 o 
  -2   6  10    19076.33    17915.58    506.62 o 
  -1   6  10       65.57     -142.41    142.41 o 
   0   6  10     1806.10     1418.73    408.23 o 
   1   6  10      261.91      122.56     50.92 o 
   2   6  10     1246.06      765.54     76.81 o 
   3   6  10      470.32      190.74     59.55 o 
   4   6  10     4261.78     2366.53    114.79 o 
   5   6  10       39.83      -25.03    101.84 o 
   6   6  10     1644.40      946.79     86.31 o 
   7   6  10      219.83      260.65     59.55 o 
   8   6  10     1102.14     1140.11     79.40 o 
   9   6  10       26.50      114.79     53.51 o 
 -10   7  10        4.74      -69.05     95.80 o 
  -9   7  10      189.67        0.00    121.69 o 
  -8   7  10      221.83      321.06     63.87 o 
  -7   7  10      473.18      332.28     82.85 o 
  -6   7  10       42.53       99.25     70.77 o 
  -5   7  10      857.05     1021.87    100.98 o 
  -4   7  10      157.02      102.71    146.72 o 
  -3   7  10     6701.93     7007.25    205.41 o 
  -2   7  10      166.52      284.81     56.96 o 
  -1   7  10     2583.96     2799.79    123.42 o 
   0   7  10       24.49       18.03     73.47 o 
   1   7  10    12990.41     7443.10    211.45 o 
   2   7  10      641.02      319.34     68.18 o 
   3   7  10       92.45       35.39     94.07 o 
   4   7  10        5.39       61.28     98.39 o 
   5   7  10      737.32      398.74     72.50 o 
   6   7  10        7.82       22.44     56.10 o 
   7   7  10      192.10      163.12     61.28 o 
   8   7  10       51.96       71.63     87.17 o 
  -9   8  10        0.39       35.39     88.03 o 
  -8   8  10      208.11       88.03    110.47 o 
  -7   8  10      297.00      484.18     63.87 o 
  -6   8  10      180.82      275.32     69.05 o 
  -5   8  10      163.72      341.78     70.77 o 
  -4   8  10      744.41      766.40     87.17 o 
  -3   8  10       10.92      -14.67    129.46 o 
  -2   8  10     2187.54     1710.60    112.20 o 
  -1   8  10      820.59      882.92     96.66 o 
   0   8  10     3463.53     3074.80    769.43 o 
   1   8  10        0.21       11.22     99.25 o 
   2   8  10      208.21       11.22    115.65 o 
   3   8  10      767.37      346.95     57.83 o 
   4   8  10      218.33       81.13    104.43 o 
   5   8  10      696.52      461.74     76.81 o 
   6   8  10       24.64      -77.68     96.66 o 
   7   8  10       41.15       63.87     80.27 o 
  -8   9  10       57.86      -38.84     77.68 o 
  -7   9  10      281.66       88.03    107.02 o 
  -6   9  10      128.71      134.64     56.10 o 
  -5   9  10      102.33       59.55     59.55 o 
  -4   9  10      475.47      598.11     73.36 o 
  -3   9  10     1544.16     1175.50     99.25 o 
  -2   9  10      422.27      387.52     75.09 o 
  -1   9  10      371.14      302.94     63.00 o 
   0   9  10      166.78      191.75     64.30 o 
   1   9  10     1508.98     1034.82     77.68 o 
   2   9  10      694.41      123.42    123.42 o 
   3   9  10       11.13       53.51     96.66 o 
   4   9  10       32.32       20.71     92.35 o 
   5   9  10      535.94      510.94     63.00 o 
   6   9  10       49.07      -15.54     82.85 o 
  -6  10  10      114.09      176.93     51.78 o 
  -5  10  10      993.72     1058.12     75.95 o 
  -4  10  10      184.20      235.62     54.37 o 
  -3  10  10      268.01      312.43     56.96 o 
  -2  10  10      538.85      610.19     69.05 o 
  -1  10  10      428.34      376.30     69.05 o 
   0  10  10       19.10      -21.68     64.73 o 
   1  10  10      302.83      273.59     52.65 o 
   2  10  10      547.24      410.82     52.65 o 
   3  10  10      161.14      112.20     48.33 o 
   4  10  10      237.75      338.32     52.65 o 
  -3  11  10        2.91       18.12     62.14 o 
  -2  11  10     1134.06     1254.90     63.00 o 
  -1  11  10      129.67       18.12     80.27 o 
   0  11  10      691.72      642.13     85.88 o 
   1  11  10       85.22      -80.27     80.27 o 
 -11   0  11      108.92      250.29     71.63 o 
  -9   0  11     5843.21     4863.39    154.49 o 
  -7   0  11     8517.42     7153.98    204.55 o 
  -5   0  11    13489.81    10345.60    309.84 o 
  -3   0  11     1681.20     1454.27     71.63 o 
  -1   0  11    23796.68    32522.15    593.79 o 
   1   0  11    11492.72    21929.71    483.32 o 
   3   0  11        0.54       47.47     95.80 o 
   5   0  11      250.46      327.97     71.63 o 
   7   0  11      126.36      234.75     73.36 o 
   9   0  11      656.04      693.91     78.54 o 
 -12   1  11       79.12     -103.57    124.28 o 
 -11   1  11       40.87       37.11    135.50 o 
 -10   1  11      104.54       67.32    134.64 o 
  -9   1  11       17.06        0.00    132.05 o 
  -8   1  11    13350.37    11654.88    352.13 o 
  -7   1  11      533.32      454.84     74.22 o 
  -6   1  11     1284.59     1304.10     75.09 o 
  -5   1  11    12188.62     9707.79    266.69 o 
  -4   1  11        1.42      -58.69     92.35 o 
  -3   1  11     4055.43     3949.40    111.34 o 
  -2   1  11      311.57      503.17     59.55 o 
  -1   1  11      168.22      362.49     66.46 o 
   0   1  11     1961.49     3096.54    305.53 o 
   1   1  11     5539.80     8212.10    240.80 o 
   2   1  11     9125.75    12180.49    334.01 o 
   3   1  11       64.15       83.72    131.19 o 
   4   1  11     1718.53     2022.17    102.71 o 
   5   1  11     2284.10     2556.41    125.14 o 
   6   1  11     4105.73     4574.26    160.53 o 
   7   1  11        3.32       59.55    104.43 o 
   8   1  11     1733.80     2388.97    126.01 o 
   9   1  11      500.69      612.78     69.05 o 
  10   1  11       76.94       65.59     49.19 o 
 -12   2  11       42.34       30.21    109.61 o 
 -11   2  11      969.24      862.21     87.17 o 
 -10   2  11     1285.78     1198.80    111.34 o 
  -9   2  11       37.36      -83.72    139.82 o 
  -8   2  11      149.77       65.59    144.13 o 
  -7   2  11     6624.98     6439.35    198.51 o 
  -6   2  11     6975.84     6117.43    188.15 o 
  -5   2  11     3914.84     3602.45    115.65 o 
  -4   2  11      152.46      183.83     52.65 o 
  -3   2  11     6666.91     5320.82    160.53 o 
  -2   2  11      927.90      737.92     72.50 o 
  -1   2  11      586.25      571.35     67.32 o 
   0   2  11     9208.74    11690.56    224.88 o 
   1   2  11     1135.73     2137.82     94.07 o 
   2   2  11     3163.25     3509.24    116.51 o 
   3   2  11      456.31      385.79     68.18 o 
   4   2  11      469.49      529.92     74.22 o 
   5   2  11     1268.07     1352.43     91.49 o 
   6   2  11      517.62      600.70     83.72 o 
   7   2  11     2958.23     3561.02    145.00 o 
   8   2  11      847.30     1288.56     96.66 o 
   9   2  11      986.23      977.86     80.27 o 
  10   2  11     1113.88     1262.67     72.50 o 
 -12   3  11        7.16      -18.12     97.53 o 
 -11   3  11     1344.31     1528.49     94.94 o 
 -10   3  11      228.55      222.67     83.72 o 
  -9   3  11     2658.73     2722.12    131.19 o 
  -8   3  11       98.85       69.91    126.87 o 
  -7   3  11      362.37      291.72     75.95 o 
  -6   3  11      638.85      136.36    136.36 o 
  -5   3  11     5727.36     5116.27    154.49 o 
  -4   3  11     1220.98     1321.36     75.95 o 
  -3   3  11      549.02      480.73     56.96 o 
  -2   3  11    11631.01    11691.13    312.43 o 
  -1   3  11     7800.29     7356.80    216.63 o 
   0   3  11      231.70       64.77     78.52 o 
   1   3  11    20633.76    16294.73    424.63 o 
   2   3  11     1491.08      984.76     77.68 o 
   3   3  11        0.36      -34.52    104.43 o 
   4   3  11      522.90      282.22     73.36 o 
   5   3  11     2139.48     1775.33    103.57 o 
   6   3  11       26.58      -68.18    122.56 o 
   7   3  11       53.69        0.00    125.14 o 
   8   3  11      588.01      878.60     78.54 o 
   9   3  11     1320.00     1789.14     98.39 o 
  10   3  11       56.05       75.09     52.65 o 
 -12   4  11      404.43      423.77     52.65 o 
 -11   4  11      238.63      304.66     63.00 o 
 -10   4  11      622.21      739.65     77.68 o 
  -9   4  11       19.93       70.77    142.41 o 
  -8   4  11     2691.48     2566.77    128.60 o 
  -7   4  11      536.24      489.36     79.40 o 
  -6   4  11     5003.30     4596.70    144.13 o 
  -5   4  11       80.09       44.88     56.10 o 
  -4   4  11     1697.93     1449.96     86.31 o 
  -3   4  11      274.97      184.70     65.59 o 
  -2   4  11      256.58      317.61     56.96 o 
  -1   4  11     2263.20     2130.05    101.84 o 
   0   4  11      689.86      618.25    198.94 o 
   1   4  11      219.63      107.88     53.51 o 
   2   4  11     4911.92     2874.02    109.61 o 
   3   4  11     2124.39     1467.22     81.13 o 
   4   4  11     3463.95     2367.40    111.34 o 
   5   4  11      106.63      105.29     65.59 o 
   6   4  11      626.88      596.38     81.13 o 
   7   4  11      663.64      578.26     78.54 o 
   8   4  11      863.02      957.14     83.72 o 
   9   4  11      385.19      521.29     69.05 o 
 -11   5  11       16.25       26.76     89.76 o 
 -10   5  11      229.55      196.78     69.05 o 
  -9   5  11      164.11       12.95    132.91 o 
  -8   5  11     4994.81     4948.83    167.44 o 
  -7   5  11      221.10      271.87     81.13 o 
  -6   5  11        3.40       38.84    115.65 o 
  -5   5  11     4812.50     4212.64    137.23 o 
  -4   5  11     1161.35     1105.59     87.17 o 
  -3   5  11      105.35     -151.04    151.04 o 
  -2   5  11     1844.57     1884.08    100.98 o 
  -1   5  11     1702.90     1834.88     98.39 o 
   0   5  11     4689.33     3757.56   1359.33 o 
   1   5  11      176.17      152.76     54.37 o 
   2   5  11      522.98      345.23     57.83 o 
   3   5  11       58.79       95.80    107.88 o 
   4   5  11      104.44       25.03    124.28 o 
   5   5  11     1455.68     1154.79     91.49 o 
   6   5  11     3810.95     2936.16    132.05 o 
   7   5  11        2.58       36.25    109.61 o 
   8   5  11     1775.47     1820.21     94.94 o 
   9   5  11       86.70       58.69     50.06 o 
 -11   6  11       87.71       81.13     51.78 o 
 -10   6  11       20.27      110.47     50.06 o 
  -9   6  11      708.35      944.20     84.58 o 
  -8   6  11     1388.80     1525.04    107.88 o 
  -7   6  11     1998.76     1938.45    111.34 o 
  -6   6  11      360.08      331.42     69.05 o 
  -5   6  11     1829.55     2153.36    125.14 o 
  -4   6  11     2372.99     2187.02    113.06 o 
  -3   6  11     2295.74     2462.33    127.73 o 
  -2   6  11      999.07      905.36     81.99 o 
  -1   6  11     9625.07    10228.23    304.66 o 
   0   6  11     1680.46     1351.75    464.33 o 
   1   6  11      282.37      173.48     54.37 o 
   2   6  11      781.20      314.16     69.91 o 
   3   6  11     2982.96     1789.14    100.98 o 
   4   6  11     1338.90      819.92     76.81 o 
   5   6  11       77.39      -75.09    113.06 o 
   6   6  11      287.67       71.63    132.05 o 
   7   6  11      477.14      530.79     64.73 o 
   8   6  11        0.21       35.39     44.88 o 
 -10   7  11       21.09       48.33     88.90 o 
  -9   7  11       57.12       94.94    105.29 o 
  -8   7  11     2366.77     2189.60    112.20 o 
  -7   7  11      364.77      329.69     81.99 o 
  -6   7  11     1373.59     1443.91    114.79 o 
  -5   7  11      160.22      161.39     73.36 o 
  -4   7  11       41.78       74.22     74.22 o 
  -3   7  11       16.11      161.39     73.36 o 
  -2   7  11     3266.60     3395.31    141.54 o 
  -1   7  11       28.26       96.66    138.09 o 
   0   7  11      518.34      408.92    130.75 o 
   1   7  11      955.29      417.73     68.18 o 
   2   7  11     5479.22     1988.51    105.29 o 
   3   7  11      134.93      -60.41    109.61 o 
   4   7  11     3057.60     1629.47     97.53 o 
   5   7  11      224.23      158.80     56.96 o 
   6   7  11      528.11      450.52     73.36 o 
   7   7  11       26.15      -99.25     99.25 o 
   8   7  11        5.50       20.71     48.33 o 
  -9   8  11        1.77      -95.80     95.80 o 
  -8   8  11      243.03      216.63     62.14 o 
  -7   8  11      375.84      289.99     72.50 o 
  -6   8  11       76.36       26.76    132.05 o 
  -5   8  11        2.65      -13.81    109.61 o 
  -4   8  11      145.75      179.52     69.05 o 
  -3   8  11      197.65       82.85    123.42 o 
  -2   8  11       32.32       68.18     54.37 o 
  -1   8  11       71.81      108.75    135.50 o 
   0   8  11     1110.02     1098.78    410.82 o 
   1   8  11      792.25      403.05     65.59 o 
   2   8  11      309.50       56.10     56.10 o 
   3   8  11      449.70      222.67     56.10 o 
   4   8  11      104.38      -76.81    120.83 o 
   5   8  11       11.35      -19.85     99.25 o 
   6   8  11       53.12       -8.63    106.16 o 
  -7   9  11        4.90      130.32     43.15 o 
  -6   9  11       91.81        0.00    111.34 o 
  -5   9  11     1061.56     1043.45     75.95 o 
  -4   9  11     1004.44     1078.84     89.76 o 
  -3   9  11      231.57      208.00     69.05 o 
  -2   9  11     1622.21     1836.61     94.94 o 
  -1   9  11      144.34      143.27     59.55 o 
   0   9  11       33.31      -98.04    132.91 o 
   1   9  11       84.50       51.78     51.78 o 
   2   9  11      523.54      392.70     62.14 o 
   3   9  11       11.43       69.05     99.25 o 
   4   9  11        3.95       27.62     56.10 o 
   5   9  11      104.95      102.71     55.24 o 
  -5  10  11      503.90      637.81     60.41 o 
  -4  10  11      334.99      453.11     57.83 o 
  -3  10  11      621.49      555.82     69.05 o 
  -2  10  11      110.48      143.27     53.51 o 
  -1  10  11      605.98      762.09     70.77 o 
   0  10  11      129.63       84.91    112.20 o 
   1  10  11      262.35       41.43     99.25 o 
   2  10  11     1139.01      737.06     63.00 o 
   3  10  11       46.38      -21.58     87.17 o 
 -12   0  12        0.04     -116.51    116.51 o 
 -10   0  12     1382.56     1265.26    103.57 o 
  -8   0  12     6986.53     5854.19    185.56 o 
  -6   0  12     7853.50     5514.15    167.44 o 
  -4   0  12    55946.80    46611.74    639.53 o 
  -2   0  12     3632.72     5538.31    166.57 o 
   0   0  12    24650.50    31608.60    815.17 o 
   2   0  12     2103.91     3174.37    115.65 o 
   4   0  12     1863.07     3238.23    125.14 o 
   6   0  12     4309.03     5189.63    162.26 o 
   8   0  12      366.89      564.45     73.36 o 
  10   0  12      175.09      164.85     48.33 o 
 -12   1  12      108.00       57.83    126.01 o 
 -11   1  12        0.73     -120.83    120.83 o 
 -10   1  12      383.79      417.73     81.13 o 
  -9   1  12      706.35      817.33     94.94 o 
  -8   1  12        1.82      -38.84    128.60 o 
  -7   1  12     5933.79     4663.16    138.09 o 
  -6   1  12      252.28      105.29     63.00 o 
  -5   1  12     3902.85     3854.46    119.97 o 
  -4   1  12     2906.84     2526.20    100.98 o 
  -3   1  12     8597.28     8515.90    262.37 o 
  -2   1  12     5560.49     7235.10    229.58 o 
  -1   1  12     1703.56     2005.77    105.29 o 
   0   1  12       79.78       78.69    111.77 o 
   1   1  12     4981.73     6290.91    182.11 o 
   2   1  12     1628.29     2451.98    112.20 o 
   3   1  12     2641.59     3674.95    132.91 o 
   4   1  12     3558.22     4616.55    156.22 o 
   5   1  12     4847.66     6132.10    194.19 o 
   6   1  12      179.70      284.81     75.09 o 
   7   1  12     1020.33     1247.13    101.84 o 
   8   1  12      162.07      268.41     63.87 o 
   9   1  12       74.90        0.00    109.61 o 
  10   1  12      433.64      597.24     54.37 o 
 -12   2  12       60.05       36.25    100.12 o 
 -11   2  12      872.43      968.36     95.80 o 
 -10   2  12      129.94      -13.81    151.90 o 
  -9   2  12      636.62      558.41     86.31 o 
  -8   2  12     1579.76     1469.81    109.61 o 
  -7   2  12       12.07     -112.20    137.23 o 
  -6   2  12     3891.65     3296.06    124.28 o 
  -5   2  12       60.72       20.71    124.28 o 
  -4   2  12      249.82      153.63     57.83 o 
  -3   2  12      236.07      309.84     57.83 o 
  -2   2  12       64.91      146.72     63.00 o 
  -1   2  12     1883.84     2028.21     95.80 o 
   0   2  12     2101.73     2401.96     78.42 o 
   1   2  12     1429.01     2363.08    107.02 o 
   2   2  12     2536.69     2971.54    119.97 o 
   3   2  12    16229.57    17439.16    492.81 o 
   4   2  12      458.22      465.19     68.18 o 
   5   2  12     1521.26     1683.85    113.93 o 
   6   2  12      237.12      322.79     73.36 o 
   7   2  12      227.70      333.14     72.50 o 
   8   2  12      443.66      501.44     76.81 o 
   9   2  12      364.57      523.02     69.05 o 
  10   2  12      113.66      -45.74     84.58 o 
 -12   3  12      247.18      216.63     56.10 o 
 -11   3  12       61.25       22.44    121.69 o 
 -10   3  12     1576.27     1507.78    107.02 o 
  -9   3  12      206.66      129.46    157.94 o 
  -8   3  12      759.30      579.98     99.25 o 
  -7   3  12       74.85       38.84    143.27 o 
  -6   3  12     2365.26     1998.00    106.16 o 
  -5   3  12       92.31     -109.61    120.83 o 
  -4   3  12    11436.40     9527.41    293.44 o 
  -3   3  12      524.93      461.74     64.73 o 
  -2   3  12     2644.08     2352.72    113.06 o 
  -1   3  12     1238.97     1317.04     88.90 o 
   0   3  12      108.11      140.94     49.94 o 
   1   3  12     2032.55     2265.55    107.02 o 
   2   3  12    22376.64    20882.81    528.20 o 
   3   3  12      411.89      315.88     75.95 o 
   4   3  12     4500.87     4311.89    144.13 o 
   5   3  12      830.40      757.77     81.13 o 
   6   3  12     4758.19     4915.18    168.30 o 
   7   3  12       30.11      110.47    138.09 o 
   8   3  12      826.67      798.34     86.31 o 
   9   3  12       88.46      112.20     46.61 o 
 -11   4  12        5.60       68.18    116.51 o 
 -10   4  12      358.81      415.14     73.36 o 
  -9   4  12      750.20      724.11     81.99 o 
  -8   4  12      453.84      391.83     83.72 o 
  -7   4  12     8427.21     7125.49    226.12 o 
  -6   4  12     3422.12     3157.97    124.28 o 
  -5   4  12     3627.73     3509.24    119.97 o 
  -4   4  12      935.64     1008.93     82.85 o 
  -3   4  12        1.96       60.41     60.41 o 
  -2   4  12        5.97     -110.47    135.50 o 
  -1   4  12     8914.07     8605.66    275.32 o 
   0   4  12     1574.24     1259.96    217.92 o 
   1   4  12     2319.51     1852.15     97.53 o 
   2   4  12      665.31      565.31     73.36 o 
   3   4  12    13430.44     9548.13    293.44 o 
   4   4  12     2407.76     2010.95    106.16 o 
   5   4  12     3785.15     3720.69    134.64 o 
   6   4  12       45.40     -134.64    134.64 o 
   7   4  12      917.31      894.14     89.76 o 
   8   4  12      338.31      312.43     67.32 o 
   9   4  12        4.27       25.03     50.06 o 
 -11   5  12        0.39       -8.63    100.12 o 
 -10   5  12        1.00       44.02     54.37 o 
  -9   5  12      124.64      -50.92    127.73 o 
  -8   5  12      836.49      892.41     95.80 o 
  -7   5  12      249.59       41.43    150.17 o 
  -6   5  12      612.97      413.41     80.27 o 
  -5   5  12     1307.48     1159.96     93.21 o 
  -4   5  12      904.92      836.31     94.07 o 
  -3   5  12     2513.35     2363.08    122.56 o 
  -2   5  12       93.95      132.05     66.46 o 
  -1   5  12     1997.69     2131.78    102.71 o 
   0   5  12      497.59      474.70    160.96 o 
   1   5  12     8856.00     4517.30    133.78 o 
   2   5  12      896.13      565.31     73.36 o 
   3   5  12     3284.14     1825.39    100.12 o 
   4   5  12     1581.51     1035.68     90.62 o 
   5   5  12      240.32      159.67     66.46 o 
   6   5  12       10.38       37.98    113.93 o 
   7   5  12      136.66      228.71     56.96 o 
   8   5  12       34.75       18.99    106.16 o 
   9   5  12      124.48      236.48     48.33 o 
 -10   6  12       36.12        9.49     94.94 o 
  -9   6  12      238.32       81.13    116.51 o 
  -8   6  12      154.64      225.26     66.46 o 
  -7   6  12      156.62       27.62    139.82 o 
  -6   6  12     6082.73     5578.88    184.70 o 
  -5   6  12     1229.81      986.49    101.84 o 
  -4   6  12     2312.24     2134.37    117.38 o 
  -3   6  12      644.18      624.00     87.17 o 
  -2   6  12     1421.21     1388.68     97.53 o 
  -1   6  12     4507.43     4016.72    149.31 o 
   0   6  12    10396.82     5676.46   3577.42 o 
   1   6  12      617.82      257.19     58.69 o 
   2   6  12      161.59       50.06    112.20 o 
   3   6  12       72.52       25.89    114.79 o 
   4   6  12      608.42      403.92     75.95 o 
   5   6  12      122.47       98.39    111.34 o 
   6   6  12     1040.05      868.25     78.54 o 
   7   6  12        2.78      -49.19     98.39 o 
   8   6  12        3.58       24.17     79.40 o 
  -9   7  12        2.71      -99.25    108.75 o 
  -8   7  12       37.56       95.80     59.55 o 
  -7   7  12     1913.91     2102.44    120.83 o 
  -6   7  12       16.70       99.25     70.77 o 
  -5   7  12     1827.92     1990.24    130.32 o 
  -4   7  12      323.60      365.94     73.36 o 
  -3   7  12     1302.70     1434.42    100.12 o 
  -2   7  12       12.88      -83.72    125.14 o 
  -1   7  12      867.68      886.37     96.66 o 
   0   7  12        5.37       28.50     75.15 o 
   1   7  12      114.41       57.83    104.43 o 
   2   7  12      125.86       24.17     95.80 o 
   3   7  12     2015.78     1076.25     85.44 o 
   4   7  12        9.18       69.05    103.57 o 
   5   7  12     4169.71     2956.01    117.38 o 
   6   7  12      251.21      182.11     56.96 o 
   7   7  12       63.35       78.54     94.94 o 
  -8   8  12        6.88      -37.11    102.71 o 
  -7   8  12      644.34      578.26     77.68 o 
  -6   8  12      908.68     1088.33     85.44 o 
  -5   8  12       50.77     -126.87    126.87 o 
  -4   8  12      329.10      413.41     64.73 o 
  -3   8  12       34.78       64.73    104.43 o 
  -2   8  12      136.36      222.67     65.59 o 
  -1   8  12        0.73       52.65     65.59 o 
   0   8  12      230.76      138.41     61.76 o 
   1   8  12      485.39      266.69     63.87 o 
   2   8  12      476.12      223.53     53.51 o 
   3   8  12     1336.78      685.28     75.09 o 
   4   8  12      797.07      707.72     69.91 o 
   5   8  12       64.52       26.76     53.51 o 
   6   8  12      126.19      113.93     53.51 o 
  -7   9  12      212.48      264.96     52.65 o 
  -6   9  12       21.32      126.01     44.88 o 
  -5   9  12        6.11      -78.54     97.53 o 
  -4   9  12     1671.20     1571.65     92.35 o 
  -3   9  12      255.21      342.64     64.73 o 
  -2   9  12      527.00      674.92     77.68 o 
  -1   9  12      331.38      375.43     66.46 o 
   0   9  12       64.17        7.96     44.95 o 
   1   9  12      230.52      115.65     57.83 o 
   2   9  12      135.14     -102.71    112.20 o 
   3   9  12        2.10       18.12     90.62 o 
   4   9  12      454.24      475.55     56.10 o 
  -5  10  12      370.36      441.89     53.51 o 
  -4  10  12      766.81      869.11     66.46 o 
  -3  10  12        3.46       46.61     77.68 o 
  -2  10  12       17.58       70.77     70.77 o 
  -1  10  12      512.40      508.35     53.51 o 
   0  10  12       84.54       94.94     44.02 o 
   1  10  12       58.52       60.41     44.88 o 
   2  10  12       49.64       28.48     91.49 o 
 -11   0  13     1803.01     1525.04    101.84 o 
  -9   0  13     1169.64     1112.50    107.02 o 
  -7   0  13     1835.79     1531.08    105.29 o 
  -5   0  13       19.47       28.48    115.65 o 
  -3   0  13     8031.21     8952.61    263.24 o 
  -1   0  13    40945.16    54170.50    793.16 o 
   1   0  13     5346.73     6243.44    179.52 o 
   3   0  13       36.02       94.94    122.56 o 
   5   0  13      128.23      327.10     88.90 o 
   7   0  13     1743.17     1905.66    103.57 o 
   9   0  13      543.42      613.64     58.69 o 
 -12   1  13     1419.65     1102.14     79.40 o 
 -11   1  13       81.83       81.13    127.73 o 
 -10   1  13      970.04     1028.78    107.02 o 
  -9   1  13     2532.69     2301.80    125.14 o 
  -8   1  13      889.03      888.96     94.07 o 
  -7   1  13       12.89       46.61    116.51 o 
  -6   1  13     3504.45     2686.73    103.57 o 
  -5   1  13      123.36       39.70     58.69 o 
  -4   1  13      154.55      110.47     60.41 o 
  -3   1  13     2264.62     2077.41    104.43 o 
  -2   1  13       27.86      -22.44    125.14 o 
  -1   1  13     5996.82     8422.69    264.96 o 
   0   1  13     5351.95     8195.47    270.57 o 
   1   1  13        5.05       35.39    129.46 o 
   2   1  13     1017.99      949.38     87.17 o 
   3   1  13       65.95      114.79    114.79 o 
   4   1  13     5529.66     7935.92    241.66 o 
   5   1  13     4640.27     6089.81    183.83 o 
   6   1  13     1539.81     2122.29    118.24 o 
   7   1  13      576.19      781.94     81.13 o 
   8   1  13       21.03       78.54     56.10 o 
   9   1  13      696.88      779.35     67.32 o 
 -12   2  13       82.67       -7.77    105.29 o 
 -11   2  13       72.57      -66.46    122.56 o 
 -10   2  13     3222.68     3295.20    132.91 o 
  -9   2  13      110.37     -100.12    142.41 o 
  -8   2  13      115.58      126.01    126.01 o 
  -7   2  13     5289.89     4182.43    155.35 o 
  -6   2  13     1354.63      953.69     94.94 o 
  -5   2  13     1175.46      953.69     77.68 o 
  -4   2  13      173.47       21.58     63.87 o 
  -3   2  13     6071.71     5277.66    155.35 o 
  -2   2  13     2773.37     3616.26    129.46 o 
  -1   2  13       25.31      -11.22    126.87 o 
   0   2  13      141.95      151.66     46.41 o 
   1   2  13      367.63      510.94     78.54 o 
   2   2  13     8340.94    11175.01    320.20 o 
   3   2  13     6687.73     8310.49    237.34 o 
   4   2  13    10241.88    12794.13    399.60 o 
   5   2  13     1921.61     2130.05    120.83 o 
   6   2  13     1756.56     2338.92    132.91 o 
   7   2  13      169.72        0.00    123.42 o 
   8   2  13     1143.52     1297.19    101.84 o 
   9   2  13       41.57      -56.96     81.13 o 
 -12   3  13      167.14      100.98     50.06 o 
 -11   3  13      747.69      808.70     81.13 o 
 -10   3  13      178.86     -112.20    150.17 o 
  -9   3  13      383.83      318.47     82.85 o 
  -8   3  13      218.97      139.82     83.72 o 
  -7   3  13     3545.61     3006.07    131.19 o 
  -6   3  13     1751.39     1314.45     98.39 o 
  -5   3  13        2.62     -118.24    118.24 o 
  -4   3  13      723.86      585.16     81.99 o 
  -3   3  13    27712.82    25664.21    581.71 o 
  -2   3  13        4.35     -111.34    135.50 o 
  -1   3  13      497.87      454.84     71.63 o 
   0   3  13       10.99        9.86     91.51 o 
   1   3  13       83.62      -39.70    119.10 o 
   2   3  13     3368.94     3881.22    134.64 o 
   3   3  13     4990.91     5073.98    163.98 o 
   4   3  13     1332.56     1635.51     96.66 o 
   5   3  13     2050.98     2029.94    112.20 o 
   6   3  13      247.27      341.78     85.44 o 
   7   3  13     1293.97     1512.10    106.16 o 
   8   3  13      117.21      183.83     54.37 o 
   9   3  13       86.90      128.60     45.74 o 
 -11   4  13        0.21       44.88     53.51 o 
 -10   4  13      629.22      651.62     80.27 o 
  -9   4  13      174.78      117.38    117.38 o 
  -8   4  13      976.99      891.55     95.80 o 
  -7   4  13      644.50      562.72     80.27 o 
  -6   4  13      278.29      272.73     77.68 o 
  -5   4  13     2099.24     1991.10    116.51 o 
  -4   4  13    16187.49    15205.54    405.64 o 
  -3   4  13     1300.92     1458.59     93.21 o 
  -2   4  13      351.65      325.38     77.68 o 
  -1   4  13      888.25     1076.25     88.90 o 
   0   4  13     9591.81     9105.44   1290.72 o 
   1   4  13       30.96      231.30     68.18 o 
   2   4  13     8564.52     7453.46    230.44 o 
   3   4  13     1907.96     2075.68    109.61 o 
   4   4  13     3443.82     3044.91    136.36 o 
   5   4  13      125.46      253.74     66.46 o 
   6   4  13     1193.90     1209.16     89.76 o 
   7   4  13        7.56       48.33    109.61 o 
   8   4  13       65.95      118.24     49.19 o 
   9   4  13      120.59      165.71     52.65 o 
 -11   5  13       27.99       84.58     45.74 o 
 -10   5  13      120.86      195.92     51.78 o 
  -9   5  13      699.40      697.36     73.36 o 
  -8   5  13      105.62       94.07     67.32 o 
  -7   5  13       91.12      277.05     69.05 o 
  -6   5  13       41.72      111.34    138.95 o 
  -5   5  13       43.44      113.06     70.77 o 
  -4   5  13       33.09      100.98    129.46 o 
  -3   5  13      469.72      383.20     85.44 o 
  -2   5  13     1763.89     1740.81    108.75 o 
  -1   5  13      296.22      240.80     80.27 o 
   0   5  13     3808.32     3571.90    973.11 o 
   1   5  13     2497.80     1535.40    104.43 o 
   2   5  13     5371.22     3623.16    130.32 o 
   3   5  13        2.08       92.35    118.24 o 
   4   5  13      474.22      358.17     79.40 o 
   5   5  13     1176.44     1072.79     90.62 o 
   6   5  13       35.67       58.69    106.16 o 
   7   5  13      250.71      106.16    116.51 o 
   8   5  13       80.26      -33.66    109.61 o 
 -10   6  13      480.48      631.77     61.28 o 
  -9   6  13      655.87      586.89     66.46 o 
  -8   6  13        7.58     -115.65    115.65 o 
  -7   6  13       11.26      -55.24    138.95 o 
  -6   6  13       59.62     -143.27    143.27 o 
  -5   6  13     1345.03     1241.09    103.57 o 
  -4   6  13     3266.12     3078.57    148.45 o 
  -3   6  13        3.27     -145.00    145.00 o 
  -2   6  13       29.78       56.10    125.14 o 
  -1   6  13     2519.21     2325.97    124.28 o 
   0   6  13     6267.64     4443.61   2729.45 o 
   1   6  13      259.04       63.87     63.87 o 
   2   6  13      220.60      100.98     63.00 o 
   3   6  13      416.92      251.15     63.00 o 
   4   6  13       52.05      -75.09    124.28 o 
   5   6  13      193.31      259.78     58.69 o 
   6   6  13      290.94      304.66     61.28 o 
   7   6  13      861.96      941.61     70.77 o 
  -9   7  13       39.41       18.12     89.76 o 
  -8   7  13       70.92      100.12    100.12 o 
  -7   7  13      148.13      228.71     75.95 o 
  -6   7  13     2362.09     2525.34    121.69 o 
  -5   7  13       46.67      -83.72    138.95 o 
  -4   7  13      321.04      503.17     69.91 o 
  -3   7  13     1002.44     1172.91     96.66 o 
  -2   7  13       25.50       27.62     68.18 o 
  -1   7  13      448.19      535.97     82.85 o 
   0   7  13     1562.63     1402.50    733.61 o 
   1   7  13      723.27      233.89     58.69 o 
   2   7  13      506.06      376.30     60.41 o 
   3   7  13      628.72      525.61     69.91 o 
   4   7  13      502.42      378.02     64.73 o 
   5   7  13       55.50       -9.49     99.25 o 
   6   7  13     1425.77     1534.54     85.44 o 
  -8   8  13       82.50       -7.77     88.90 o 
  -7   8  13        0.24      108.75     49.19 o 
  -6   8  13      570.75      825.96     76.81 o 
  -5   8  13      285.37      220.08     69.05 o 
  -4   8  13      413.87      333.14     71.63 o 
  -3   8  13       41.59       97.53    109.61 o 
  -2   8  13     1726.28     2006.63    100.12 o 
  -1   8  13      664.80      712.03     75.09 o 
   0   8  13        1.82       -2.22     76.38 o 
   1   8  13      189.32       81.99     50.92 o 
   2   8  13      213.68       41.43    102.71 o 
   3   8  13     1059.51      848.40     69.05 o 
   4   8  13      668.36      550.64     62.14 o 
   5   8  13      109.21      214.90     47.47 o 
  -6   9  13      282.18      409.09     55.24 o 
  -5   9  13        0.51       44.02     69.91 o 
  -4   9  13        2.13        0.00     46.61 o 
  -3   9  13     2237.91     2477.01     97.53 o 
  -2   9  13      401.67      462.60     70.77 o 
  -1   9  13      269.10      325.38     59.55 o 
   0   9  13        0.05        4.02     56.65 o 
   1   9  13      226.90      181.24     51.78 o 
   2   9  13      340.14      237.34     59.55 o 
   3   9  13       48.79      103.57     47.47 o 
   4   9  13      112.34      165.71     55.24 o 
  -4  10  13      715.33      933.84     69.91 o 
  -3  10  13      644.21      624.86     59.55 o 
  -2  10  13       98.77       26.76     80.27 o 
  -1  10  13      215.83      240.80     38.84 o 
   0  10  13      721.21      876.88     56.10 o 
 -12   0  14      463.78      478.14     72.50 o 
 -10   0  14      669.90      598.11     83.72 o 
  -8   0  14     4494.58     3733.63    139.82 o 
  -6   0  14       37.31      -21.58    130.32 o 
  -4   0  14     3630.55     2960.32    112.20 o 
  -2   0  14     6134.36     7807.32    245.97 o 
   0   0  14    59163.29    80970.54   1104.30 o 
   2   0  14      302.41      553.23     81.13 o 
   4   0  14    12889.39    17411.54    469.51 o 
   6   0  14       96.25      107.88    134.64 o 
   8   0  14     1000.01     1430.97     86.31 o 
 -12   1  14      204.52      302.94     54.37 o 
 -11   1  14      794.48      738.79     75.09 o 
 -10   1  14      328.09     -167.44    167.44 o 
  -9   1  14      122.76      153.63     83.72 o 
  -8   1  14     1374.10      762.95    100.12 o 
  -7   1  14       77.91       70.77    106.16 o 
  -6   1  14      977.93      794.02     76.81 o 
  -5   1  14     2680.10     2174.07     97.53 o 
  -4   1  14      726.84      603.28     72.50 o 
  -3   1  14      268.49      288.26     63.87 o 
  -2   1  14     2303.17     3060.44    126.01 o 
  -1   1  14      163.03      336.60     75.09 o 
   0   1  14       87.49      103.91     49.14 o 
   1   1  14    20046.97    24774.38    591.20 o 
   2   1  14     2091.08     2459.75    119.10 o 
   3   1  14     3380.08     4814.20    150.17 o 
   4   1  14       38.20       15.54    138.09 o 
   5   1  14      988.24     1280.79    105.29 o 
   6   1  14     2912.18     3567.93    138.09 o 
   7   1  14     1927.22     2255.20    108.75 o 
   8   1  14      254.28      327.10     57.83 o 
   9   1  14       86.16       69.05     75.95 o 
 -12   2  14       71.16      114.79     50.06 o 
 -11   2  14       88.55       90.62     60.41 o 
 -10   2  14        0.30       37.11    136.36 o 
  -9   2  14     1729.43     1764.98    110.47 o 
  -8   2  14      352.00      318.47     82.85 o 
  -7   2  14      499.54      497.99     78.54 o 
  -6   2  14     3846.84     2919.76    123.42 o 
  -5   2  14     1207.83      632.63     83.72 o 
  -4   2  14    12383.45    10578.63    322.79 o 
  -3   2  14       84.31       12.95    151.04 o 
  -2   2  14      156.03      152.76    165.71 o 
  -1   2  14    18955.43    25393.20    583.43 o 
   0   2  14      106.82       86.99     58.12 o 
   1   2  14     2093.87     2469.24    125.14 o 
   2   2  14      211.78      510.94     70.77 o 
   3   2  14       34.05      191.60     73.36 o 
   4   2  14      443.45      425.49     88.03 o 
   5   2  14     2579.52     3272.76    151.90 o 
   6   2  14       22.84     -155.35    155.35 o 
   7   2  14      580.88      648.16     73.36 o 
   8   2  14      470.60      435.85     66.46 o 
   9   2  14       13.74       25.89     45.74 o 
 -11   3  14      148.64       -9.49    100.98 o 
 -10   3  14      202.72       92.35     69.91 o 
  -9   3  14     1161.50      985.62     92.35 o 
  -8   3  14      273.27       94.94    149.31 o 
  -7   3  14      373.54      277.05     79.40 o 
  -6   3  14     8547.00     6723.30    192.46 o 
  -5   3  14      153.87      268.41     76.81 o 
  -4   3  14      914.26     1301.51     91.49 o 
  -3   3  14      613.68      519.57     80.27 o 
  -2   3  14    51010.27    53089.93    865.66 o 
  -1   3  14      226.78      333.14     76.81 o 
   0   3  14     2030.50     2408.69     89.31 o 
   1   3  14      122.94      -14.67    161.39 o 
   2   3  14      279.38      117.38    146.72 o 
   3   3  14       68.17      160.53     73.36 o 
   4   3  14      578.80      579.98     87.17 o 
   5   3  14       61.72       13.81    126.87 o 
   6   3  14        2.09      -96.66    124.28 o 
   7   3  14       10.62     -131.19    131.19 o 
   8   3  14        3.54       89.76     98.39 o 
 -11   4  14      116.98      155.35     56.96 o 
 -10   4  14        2.68       53.51     53.51 o 
  -9   4  14     1166.70     1085.74     87.17 o 
  -8   4  14      118.26        0.00    147.58 o 
  -7   4  14      182.33       81.13     68.18 o 
  -6   4  14      306.87      380.61     81.99 o 
  -5   4  14      261.14      152.76     83.72 o 
  -4   4  14      368.00      396.15     84.58 o 
  -3   4  14    13239.71    13703.80    406.51 o 
  -2   4  14      161.77      121.69    134.64 o 
  -1   4  14     5032.79     5430.43    160.53 o 
   0   4  14     1376.04     1446.41     81.00 o 
   1   4  14     6933.43     6378.08    189.01 o 
   2   4  14      514.10      516.98     86.31 o 
   3   4  14     6112.67     5789.46    182.97 o 
   4   4  14      143.10      137.23     69.05 o 
   5   4  14      414.54      460.88     78.54 o 
   6   4  14      227.96      318.47     73.36 o 
   7   4  14        6.30     -109.61    109.61 o 
   8   4  14      188.90      233.89     56.10 o 
 -10   5  14      186.76      210.59     57.83 o 
  -9   5  14      317.93      350.41     69.91 o 
  -8   5  14      254.66      277.05     79.40 o 
  -7   5  14        9.68      -41.43     69.91 o 
  -6   5  14      174.96      243.39     71.63 o 
  -5   5  14       57.44       88.03    132.91 o 
  -4   5  14      183.73      385.79     74.22 o 
  -3   5  14     1926.75     2014.40    114.79 o 
  -2   5  14     5391.10     5621.17    179.52 o 
  -1   5  14      966.32     1354.15    110.47 o 
   0   5  14      671.54      632.84     71.08 o 
   1   5  14     3284.81     2795.48    126.01 o 
   2   5  14      189.91       13.81    138.09 o 
   3   5  14     1485.93     1356.74     94.94 o 
   4   5  14       91.45      -51.78    129.46 o 
   5   5  14       89.32      243.39     60.41 o 
   6   5  14      119.94     -108.75    119.97 o 
   7   5  14      365.45      482.46     66.46 o 
   8   5  14        5.60       60.41     73.36 o 
 -10   6  14      202.93      343.50     54.37 o 
  -9   6  14      123.10      205.41     61.28 o 
  -8   6  14        7.98       37.11     98.39 o 
  -7   6  14      817.70      850.12     81.13 o 
  -6   6  14      414.64      282.22     84.58 o 
  -5   6  14       93.24      130.32    145.00 o 
  -4   6  14      497.66      624.00     87.17 o 
  -3   6  14     2432.23     2333.74    126.87 o 
  -2   6  14      253.70      332.28     69.05 o 
  -1   6  14     1805.79     1688.16    111.34 o 
   0   6  14     3964.43     3439.49   1150.04 o 
   1   6  14     1500.20      970.95     90.62 o 
   2   6  14      192.76      100.12    138.09 o 
   3   6  14       99.42       37.11     62.14 o 
   4   6  14     1092.84     1138.39     83.72 o 
   5   6  14      187.33      246.84     64.73 o 
   6   6  14       60.29       81.13     54.37 o 
   7   6  14      238.53      396.15     61.28 o 
  -9   7  14     1209.28     1300.64     77.68 o 
  -8   7  14        2.31     -109.61    109.61 o 
  -7   7  14      126.54      115.65    126.87 o 
  -6   7  14      450.29      510.07     74.22 o 
  -5   7  14     1031.48     1337.76    102.71 o 
  -4   7  14       23.72       51.78    117.38 o 
  -3   7  14      252.63      485.04     65.59 o 
  -2   7  14      400.83      397.87     79.40 o 
  -1   7  14      794.23      878.60     80.27 o 
   0   7  14      267.60      165.01    105.29 o 
   1   7  14     4297.86     2169.75    105.29 o 
   2   7  14      141.11      -92.35    126.87 o 
   3   7  14     1218.61      924.35     75.95 o 
   4   7  14      122.27        0.00    120.83 o 
   5   7  14      163.93      130.32     52.65 o 
   6   7  14       67.07       81.99     51.78 o 
  -7   8  14       35.47      -59.55     76.81 o 
  -6   8  14      160.38       48.33    107.02 o 
  -5   8  14       66.99      -20.71    113.93 o 
  -4   8  14       69.74      -75.95    108.75 o 
  -3   8  14      253.19      271.87     56.96 o 
  -2   8  14      669.95      719.80     81.13 o 
  -1   8  14     2463.37     2783.40    114.79 o 
   0   8  14     2079.40     1566.61    674.49 o 
   1   8  14       48.68       77.68     77.68 o 
   2   8  14      277.31      163.12     57.83 o 
   3   8  14      539.25      469.51     61.28 o 
   4   8  14        9.61      126.01     47.47 o 
   5   8  14      752.22     1009.79     67.32 o 
  -6   9  14      129.25      176.07     47.47 o 
  -5   9  14      107.07      145.86     46.61 o 
  -4   9  14      278.54      239.93     57.83 o 
  -3   9  14     1181.28     1275.62     77.68 o 
  -2   9  14     1730.90     2040.29     96.66 o 
  -1   9  14       97.89       85.44     50.92 o 
   0   9  14        7.46       64.73     40.56 o 
   1   9  14       80.39       45.74     45.74 o 
   2   9  14      644.28      441.89     59.55 o 
   3   9  14        4.28      -39.70     73.36 o 
  -2  10  14       27.68       49.19     32.80 o 
  -1  10  14      291.98      305.53     43.15 o 
 -11   0  15      306.05      295.17     69.05 o 
  -9   0  15      175.18      185.56     74.22 o 
  -7   0  15      362.43      178.66     71.63 o 
  -5   0  15    19313.73    14547.88    434.99 o 
  -3   0  15      616.70      698.22     84.58 o 
  -1   0  15      464.57      453.97     93.21 o 
   1   0  15    19616.10    25863.58    606.74 o 
   3   0  15      603.05      883.78    102.71 o 
   5   0  15     1298.46     1867.68     98.39 o 
   7   0  15      545.32      683.55     73.36 o 
 -11   1  15      216.73      229.58     67.32 o 
 -10   1  15       40.24       36.25     71.63 o 
  -9   1  15      323.31      309.84     81.13 o 
  -8   1  15       88.85       98.39    135.50 o 
  -7   1  15     3010.30     2206.87    108.75 o 
  -6   1  15     5205.14     3481.62    141.54 o 
  -5   1  15     5277.20     4260.97    140.68 o 
  -4   1  15      628.70      442.75     68.18 o 
  -3   1  15      415.13      353.00     73.36 o 
  -2   1  15       85.98       25.89     78.54 o 
  -1   1  15      591.74      858.75     94.07 o 
   0   1  15      674.37      828.34     62.83 o 
   1   1  15     1525.65     2036.84    111.34 o 
   2   1  15    11020.56    13338.72    390.11 o 
   3   1  15     2521.47     3062.17    140.68 o 
   4   1  15       40.85      -60.41    151.04 o 
   5   1  15      203.42      355.58     70.77 o 
   6   1  15      124.15       25.03    113.06 o 
   7   1  15     1007.99     1250.59     83.72 o 
   8   1  15      618.08      891.55     64.73 o 
 -11   2  15      477.24      458.29     63.00 o 
 -10   2  15       22.93      -11.22    113.93 o 
  -9   2  15       37.42      129.46     77.68 o 
  -8   2  15     1959.18     1689.03    120.83 o 
  -7   2  15     1114.70      930.39     91.49 o 
  -6   2  15      201.31        0.00    141.54 o 
  -5   2  15     2713.39     2107.61    116.51 o 
  -4   2  15      538.77      505.76     80.27 o 
  -3   2  15     4830.07     5640.15    165.71 o 
  -2   2  15     3135.17     4310.16    148.45 o 
  -1   2  15      500.64      372.85     93.21 o 
   0   2  15    13169.29    18255.62    574.80 o 
   1   2  15     3008.00     3914.02    144.13 o 
   2   2  15       13.67     -115.65    159.67 o 
   3   2  15     2943.99     3883.81    147.58 o 
   4   2  15      194.05      227.85     85.44 o 
   5   2  15      123.87      274.46     72.50 o 
   6   2  15      781.01     1014.97     88.90 o 
   7   2  15      397.92      594.65     63.00 o 
   8   2  15       95.07      170.02     46.61 o 
 -11   3  15       44.72       41.43     50.06 o 
 -10   3  15        5.32       31.93    117.38 o 
  -9   3  15     3266.98     2893.87    124.28 o 
  -8   3  15      634.09      384.07     79.40 o 
  -7   3  15     4644.92     3449.68    146.72 o 
  -6   3  15      408.34      403.92     81.13 o 
  -5   3  15     2675.42     2295.76    124.28 o 
  -4   3  15      529.10      524.75     85.44 o 
  -3   3  15     7792.79     8508.99    239.93 o 
  -2   3  15     4531.06     4942.79    163.98 o 
  -1   3  15     9179.34    10847.91    326.24 o 
   0   3  15     1243.45     1596.86     83.37 o 
   1   3  15        6.06      139.82    170.89 o 
   2   3  15       18.82      -93.21    155.35 o 
   3   3  15        1.10     -106.16    136.36 o 
   4   3  15      324.19      304.66     87.17 o 
   5   3  15      394.98      252.88     93.21 o 
   6   3  15      249.89      325.38     75.09 o 
   7   3  15        7.33       80.27     50.06 o 
   8   3  15        4.00        0.00     70.77 o 
 -11   4  15       43.10      -58.69     88.03 o 
 -10   4  15        0.86        0.00     99.25 o 
  -9   4  15       30.89       12.08    118.24 o 
  -8   4  15     4106.91     3800.09    145.00 o 
  -7   4  15       30.50        0.00     68.18 o 
  -6   4  15      249.49      126.87    155.35 o 
  -5   4  15     1350.27     1304.10    102.71 o 
  -4   4  15      174.10        0.00    162.26 o 
  -3   4  15      298.37      243.39     71.63 o 
  -2   4  15       50.50      124.28     69.05 o 
  -1   4  15      129.41      251.15     83.72 o 
   0   4  15     1453.52     1843.59    173.48 o 
   1   4  15      474.43      475.55     92.35 o 
   2   4  15      742.88      730.16    104.43 o 
   3   4  15      145.71      186.42     71.63 o 
   4   4  15     5110.65     5199.99    163.98 o 
   5   4  15        4.51      -12.95    100.98 o 
   6   4  15      326.15      443.62     81.99 o 
   7   4  15      331.79      403.05     63.87 o 
   8   4  15        1.35       61.28     61.28 o 
 -10   5  15       91.98       95.80     95.80 o 
  -9   5  15        7.65     -120.83    120.83 o 
  -8   5  15     1290.26     1182.40     88.90 o 
  -7   5  15      997.56      890.69     95.80 o 
  -6   5  15       46.19       43.15     71.63 o 
  -5   5  15     1142.19     1062.44     88.90 o 
  -4   5  15      382.09      455.70     88.03 o 
  -3   5  15      497.60      668.88     85.44 o 
  -2   5  15       22.56        0.00    138.95 o 
  -1   5  15        3.62      -56.10    126.87 o 
   0   5  15      371.02      521.16     56.17 o 
   1   5  15     1412.43     1323.95    102.71 o 
   2   5  15     3468.43     3097.55    139.82 o 
   3   5  15        5.92     -119.10    119.10 o 
   4   5  15        9.69     -134.64    134.64 o 
   5   5  15       21.78       90.62     68.18 o 
   6   5  15      335.75      345.23     61.28 o 
   7   5  15       83.53      155.35     54.37 o 
  -9   6  15       22.81      -27.62    100.12 o 
  -8   6  15      141.41      157.08     67.32 o 
  -7   6  15       18.40      -12.95    126.01 o 
  -6   6  15      269.61      265.83     79.40 o 
  -5   6  15     4984.89     4948.83    163.98 o 
  -4   6  15      993.86      892.41     95.80 o 
  -3   6  15        2.23     -122.56    122.56 o 
  -2   6  15     1913.86     2151.63    108.75 o 
  -1   6  15      723.99      686.14     81.99 o 
   0   6  15     1625.74     1623.29    491.95 o 
   1   6  15     4790.55     3274.48    128.60 o 
   2   6  15       47.65      -99.25    137.23 o 
   3   6  15      115.13      -35.39    119.10 o 
   4   6  15     1158.08     1016.69     87.17 o 
   5   6  15      690.63      609.33     66.46 o 
   6   6  15        7.55       41.43     50.06 o 
  -8   7  15      140.83      221.81     59.55 o 
  -7   7  15      475.98      567.90     60.41 o 
  -6   7  15     2823.47     2912.86    110.47 o 
  -5   7  15      763.05      731.02     81.13 o 
  -4   7  15       49.68     -119.97    119.97 o 
  -3   7  15        2.69       25.03     61.28 o 
  -2   7  15     2512.14     2540.01    113.06 o 
  -1   7  15      548.59      422.90     75.09 o 
   0   7  15       37.97      125.59    112.63 o 
   1   7  15       26.11      166.57     55.24 o 
   2   7  15     2991.36     2006.63    106.16 o 
   3   7  15       10.38      -10.36    111.34 o 
   4   7  15      271.99      276.18     53.51 o 
   5   7  15        4.86       81.13     44.02 o 
  -7   8  15        3.56      100.98     43.15 o 
  -6   8  15       57.80       75.95     50.92 o 
  -5   8  15      146.52      100.98     55.24 o 
  -4   8  15      559.60      567.04     68.18 o 
  -3   8  15      158.16       10.36     92.35 o 
  -2   8  15       86.04      114.79     51.78 o 
  -1   8  15     1018.13     1052.08     81.13 o 
   0   8  15     1794.41     2204.28     95.80 o 
   2   8  15        6.78       75.95     50.92 o 
   3   8  15       47.81      -99.25     99.25 o 
   4   8  15       69.11       -6.90     80.27 o 
  -5   9  15        2.14      -72.50     78.54 o 
  -4   9  15        9.47       85.44     42.29 o 
  -3   9  15      405.06      390.97     51.78 o 
  -2   9  15     1053.41     1123.72     74.22 o 
  -1   9  15      964.30     1097.82     64.73 o 
   0   9  15      222.18      280.50     48.33 o 
   2   9  15      163.33      172.61     49.19 o 
 -10   0  16      446.55      480.73     69.91 o 
  -8   0  16       17.41       95.80    119.10 o 
  -6   0  16      231.03     -155.35    155.35 o 
  -4   0  16    29507.74    26667.09    591.20 o 
  -2   0  16     2645.36     3934.73    157.08 o 
   0   0  16     3940.58     5062.12    224.40 o 
   2   0  16     6510.43     8233.67    244.25 o 
   4   0  16      879.77     1069.34    100.98 o 
   6   0  16       96.35      259.78     56.10 o 
   8   0  16     1219.90     1670.04     75.09 o 
 -11   1  16      160.52        0.00    108.75 o 
 -10   1  16       12.98      107.88    118.24 o 
  -9   1  16      189.68      325.38     69.91 o 
  -8   1  16     1896.10     1424.93     97.53 o 
  -7   1  16     1303.69     1099.55     86.31 o 
  -6   1  16     3708.37     2708.31    122.56 o 
  -5   1  16     4020.23     4003.77    135.50 o 
  -4   1  16     1826.27     1668.31    112.20 o 
  -3   1  16     4653.62     5811.04    188.15 o 
  -2   1  16     1685.31     2179.25    124.28 o 
  -1   1  16     3621.86     4626.05    158.80 o 
   0   1  16      980.33     1189.11     94.51 o 
   1   1  16        0.64       29.34    147.58 o 
   2   1  16     1339.37     1758.93    115.65 o 
   3   1  16     7319.60     8770.50    270.14 o 
   4   1  16       83.04      115.65     72.50 o 
   5   1  16      113.80      104.43    117.38 o 
   6   1  16      778.55      863.93     77.68 o 
   7   1  16      301.19      413.41     63.00 o 
   8   1  16        0.13       53.51     73.36 o 
 -11   2  16      152.87      126.87     55.24 o 
 -10   2  16      100.38     -113.06    113.06 o 
  -9   2  16       86.35       72.50     96.66 o 
  -8   2  16     1866.93     1647.60    102.71 o 
  -7   2  16     1677.97     1190.17    104.43 o 
  -6   2  16        2.98       80.27     67.32 o 
  -5   2  16      645.38      488.50     83.72 o 
  -4   2  16     1021.17     1070.20    100.98 o 
  -3   2  16     1515.40     1840.93    115.65 o 
  -2   2  16      295.47      336.60     84.58 o 
  -1   2  16     2515.31     3758.66    155.35 o 
   0   2  16      321.43      382.33     62.55 o 
   1   2  16     2275.57     3009.52    149.31 o 
   2   2  16      270.22      407.37     87.17 o 
   3   2  16        9.63       71.63     71.63 o 
   4   2  16     3524.75     3901.07    146.72 o 
   5   2  16      579.84      726.70     90.62 o 
   6   2  16        4.57     -109.61    109.61 o 
   7   2  16      424.37      466.92     60.41 o 
   8   2  16      108.64      191.60     43.15 o 
 -11   3  16        0.28       37.11     88.03 o 
 -10   3  16        0.09        0.00     88.03 o 
  -9   3  16       81.48      -69.91    128.60 o 
  -8   3  16      399.93      346.95     76.81 o 
  -7   3  16       34.38      -67.32    133.78 o 
  -6   3  16     4941.80     4591.52    168.30 o 
  -5   3  16      725.42      541.14     88.03 o 
  -4   3  16     2190.97     2048.06    133.78 o 
  -3   3  16      419.19      375.43     86.31 o 
  -2   3  16     7244.61     7608.81    238.21 o 
  -1   3  16     2040.80     2235.35    127.73 o 
   0   3  16     4334.03     4803.82    116.60 o 
   1   3  16        2.15       93.21    139.82 o 
   2   3  16     1943.40     2069.64    123.42 o 
   3   3  16       12.56     -161.39    161.39 o 
   4   3  16     1080.02     1450.82     94.07 o 
   5   3  16        1.79       23.30    105.29 o 
   6   3  16     3647.85     4131.51    138.09 o 
   7   3  16        1.45       -7.77     80.27 o 
 -10   4  16      130.24       26.76    107.88 o 
  -9   4  16       62.31       22.44    111.34 o 
  -8   4  16       15.26      177.79     63.87 o 
  -7   4  16     4753.69     4436.17    163.12 o 
  -6   4  16       22.61     -143.27    143.27 o 
  -5   4  16     2731.78     2699.68    133.78 o 
  -4   4  16      996.16     1047.77    103.57 o 
  -3   4  16      256.54      271.00     85.44 o 
  -2   4  16      815.14      783.67     83.72 o 
  -1   4  16     1349.95     1569.06    113.93 o 
   0   4  16      682.30      710.40     64.99 o 
   1   4  16      173.75      413.41     79.40 o 
   2   4  16      370.34      394.42     91.49 o 
   3   4  16      134.12      -28.48    127.73 o 
   4   4  16      854.48      919.17     90.62 o 
   5   4  16     4393.65     4689.05    145.00 o 
   6   4  16      447.17      668.88     69.05 o 
   7   4  16       71.18      -85.44     85.44 o 
 -10   5  16      121.52       81.99     52.65 o 
  -9   5  16      269.01      356.45     59.55 o 
  -8   5  16       58.18        0.00    118.24 o 
  -7   5  16      239.31      260.65     78.54 o 
  -6   5  16     2534.30     2520.16    123.42 o 
  -5   5  16      195.09      239.93     84.58 o 
  -4   5  16        6.00       42.29    126.87 o 
  -3   5  16     1648.75     1905.66    110.47 o 
  -2   5  16       98.56      276.18     69.05 o 
  -1   5  16       62.05     -139.82    139.82 o 
   0   5  16       58.91      -45.47     96.22 o 
   1   5  16        3.42     -116.51    116.51 o 
   2   5  16      452.88      447.93     81.13 o 
   3   5  16     4542.70     4777.95    151.04 o 
   4   5  16      389.91      515.25     80.27 o 
   5   5  16      485.45      433.26     70.77 o 
   6   5  16      270.50      262.37     59.55 o 
  -9   6  16       12.81        0.00     53.51 o 
  -8   6  16       68.71       19.85    107.88 o 
  -7   6  16      188.35      201.96     67.32 o 
  -6   6  16      129.40       71.63    119.97 o 
  -5   6  16      326.98      323.65     74.22 o 
  -4   6  16     8249.27     8302.72    254.61 o 
  -3   6  16      123.07      -12.95    129.46 o 
  -2   6  16      291.82      393.56     78.54 o 
  -1   6  16       27.15       51.78     64.73 o 
   0   6  16      953.06     1029.20    226.12 o 
   1   6  16      710.25      484.18     88.90 o 
   2   6  16     2554.75     2039.43    107.02 o 
   3   6  16       35.10       21.58     64.73 o 
   4   6  16      798.61      679.23     77.68 o 
   5   6  16       22.87      -99.25     99.25 o 
  -8   7  16        9.81       63.00     91.49 o 
  -7   7  16      278.69      397.01     51.78 o 
  -6   7  16      194.27      251.15     57.83 o 
  -5   7  16     2742.91     2956.87    113.06 o 
  -4   7  16       93.35       54.37     97.53 o 
  -3   7  16      337.19      397.01     68.18 o 
  -2   7  16        0.10     -103.57    103.57 o 
  -1   7  16     2752.90     2897.32    123.42 o 
   0   7  16      315.51      464.33     63.00 o 
   1   7  16       80.05      -19.85    111.34 o 
   2   7  16        2.27       58.69     88.03 o 
   3   7  16     2440.78     2283.68     98.39 o 
   4   7  16        8.85       22.44     82.85 o 
  -6   8  16       50.16        6.90     43.15 o 
  -5   8  16        0.52        0.00     88.03 o 
  -4   8  16     1003.23      737.92     69.05 o 
  -3   8  16      327.43      340.05     53.51 o 
  -2   8  16      115.95      170.02     44.88 o 
  -1   8  16      212.66      224.40     51.78 o 
   0   8  16      165.60      138.95     49.19 o 
   2   8  16      314.77      285.68     50.92 o 
   3   8  16        0.67      -31.93     70.77 o 
  -3   9  16       49.38       53.51     41.43 o 
  -2   9  16       38.71       18.12     42.29 o 
  -1   9  16      577.58      691.32     52.65 o 
   0   9  16      950.94     1113.36     61.28 o 
 -11   0  17     1859.52     1618.25     87.17 o 
  -9   0  17     2385.20     2012.68    107.88 o 
  -7   0  17     1418.62     1126.30     95.80 o 
  -5   0  17      222.04      428.95     75.95 o 
  -3   0  17    12754.21    15190.01    433.26 o 
  -1   0  17      330.51     1566.47    122.56 o 
   1   0  17     1507.53     2095.53    132.91 o 
   3   0  17     1285.37     1639.83    119.10 o 
   5   0  17      220.07      -84.58    133.78 o 
   7   0  17      121.55      269.28     53.51 o 
 -11   1  17        5.25      -79.40    100.98 o 
 -10   1  17     3354.33     3006.07    114.79 o 
  -9   1  17       96.07      -11.22    137.23 o 
  -8   1  17        2.83     -105.29    140.68 o 
  -7   1  17     2086.36     1512.10    109.61 o 
  -6   1  17       95.20      -12.08    135.50 o 
  -5   1  17     3022.37     2544.33    129.46 o 
  -4   1  17     1382.99     1166.87    108.75 o 
  -3   1  17     1147.62     1141.84    113.06 o 
  -2   1  17     1686.81     2226.72    128.60 o 
  -1   1  17     1169.57     1727.86    119.97 o 
   0   1  17      960.10     1237.81     73.23 o 
   1   1  17       38.45       60.41    119.97 o 
   2   1  17     1577.27     1702.83    115.65 o 
   3   1  17      792.11      838.04     97.53 o 
   4   1  17     3961.27     4664.02    161.39 o 
   5   1  17      120.62      -35.39    116.51 o 
   6   1  17      489.78      605.01     67.32 o 
   7   1  17      607.71      677.51     60.41 o 
 -10   2  17      368.69      437.58     64.73 o 
  -9   2  17     1370.08     1323.95     89.76 o 
  -8   2  17     1668.62     1407.66     98.39 o 
  -7   2  17     1415.44     1239.37     91.49 o 
  -6   2  17        0.02     -110.47    138.95 o 
  -5   2  17      581.99      362.49     80.27 o 
  -4   2  17       53.01     -195.05    195.05 o 
  -3   2  17      101.62       73.36    160.53 o 
  -2   2  17      242.39      473.82     86.31 o 
  -1   2  17      130.02      132.05    146.72 o 
   0   2  17     3938.72     4916.38    472.96 o 
   1   2  17      232.71      271.00     90.62 o 
   2   2  17     4232.84     4500.90    157.94 o 
   3   2  17     1272.98     1190.17    109.61 o 
   4   2  17       28.51      -49.19    110.47 o 
   5   2  17     1394.35     1787.41    100.98 o 
   6   2  17      900.01     1147.02     73.36 o 
   7   2  17      238.90      295.17     49.19 o 
 -10   3  17      105.70       79.40     53.51 o 
  -9   3  17       77.44       21.58    119.97 o 
  -8   3  17      271.75      148.45     74.22 o 
  -7   3  17      860.12      812.15     93.21 o 
  -6   3  17       68.71       42.29    141.54 o 
  -5   3  17       98.56       59.55    148.45 o 
  -4   3  17     1810.07     2128.33    118.24 o 
  -3   3  17       46.88      143.27     71.63 o 
  -2   3  17       32.75      141.54    141.54 o 
  -1   3  17     9614.08    11080.94    334.01 o 
   0   3  17      266.50      328.11     63.60 o 
   1   3  17      145.70       30.21    179.52 o 
   2   3  17      302.50      319.34     72.50 o 
   3   3  17      669.85      882.06     93.21 o 
   4   3  17      169.92      164.85     70.77 o 
   5   3  17       46.08       89.76     99.25 o 
   6   3  17      472.11      542.01     69.05 o 
   7   3  17     1321.22     1579.42     75.09 o 
 -10   4  17       86.31       23.30     86.31 o 
  -9   4  17      299.43      455.70     60.41 o 
  -8   4  17     1363.41     1372.28     95.80 o 
  -7   4  17       51.84       38.84     78.54 o 
  -6   4  17      373.65      414.27     82.85 o 
  -5   4  17       75.71      157.08     85.44 o 
  -4   4  17      184.14      268.41     70.77 o 
  -3   4  17     1239.07     1455.13     96.66 o 
  -2   4  17      469.66      459.15     83.72 o 
  -1   4  17      390.78      310.70     84.58 o 
   0   4  17     4735.47     5055.92    120.67 o 
   1   4  17     1145.35     1422.34    107.88 o 
   2   4  17       99.44       43.15    145.00 o 
   3   4  17        0.73       38.84    117.38 o 
   4   4  17       71.99      123.42     56.10 o 
   5   4  17      733.17      766.40     73.36 o 
   6   4  17      667.20      860.48     61.28 o 
  -9   5  17      203.55      245.11     58.69 o 
  -8   5  17      262.94      271.87     73.36 o 
  -7   5  17      534.56      458.29     81.99 o 
  -6   5  17      363.07      373.71     75.09 o 
  -5   5  17      465.95      296.90     77.68 o 
  -4   5  17      726.15      731.88     78.54 o 
  -3   5  17        0.53        0.00    132.05 o 
  -2   5  17     3839.27     4101.30    146.72 o 
  -1   5  17       28.13      -26.76    132.91 o 
   0   5  17       97.84      100.90     73.91 o 
   1   5  17       37.71       70.77    140.68 o 
   2   5  17       23.17       64.73     64.73 o 
   3   5  17      934.01     1084.01     93.21 o 
   4   5  17     2623.78     2778.22    110.47 o 
   5   5  17       69.05       81.13     96.66 o 
   6   5  17      219.20      221.81     50.92 o 
  -8   6  17       72.26      170.89     56.96 o 
  -7   6  17      184.47      163.12     57.83 o 
  -6   6  17      223.37       31.07    125.14 o 
  -5   6  17       45.88     -110.47    110.47 o 
  -4   6  17      215.14      185.56     69.91 o 
  -3   6  17     5390.08     5855.06    180.38 o 
  -2   6  17      342.13      437.58     73.36 o 
  -1   6  17      829.25      731.02     82.85 o 
   0   6  17      332.76      399.33    119.53 o 
   1   6  17      579.58      705.13     81.99 o 
   2   6  17      744.08      723.25     74.22 o 
   3   6  17       20.25       76.81     57.83 o 
   4   6  17      210.22      243.39     58.69 o 
   5   6  17      436.79      474.69     56.10 o 
  -7   7  17        6.70      -86.31     86.31 o 
  -6   7  17       11.66      -50.06     74.22 o 
  -5   7  17       36.37      -44.88     90.62 o 
  -4   7  17     1248.30     1619.98     87.17 o 
  -3   7  17      329.15      312.43     60.41 o 
  -2   7  17      277.41      353.00     70.77 o 
  -1   7  17       13.61        9.49     87.17 o 
   0   7  17      458.07      649.89     55.24 o 
   1   7  17      221.15      231.30     64.73 o 
   2   7  17     2102.94     1523.32     85.44 o 
   3   7  17      151.73      171.75     52.65 o 
  -5   8  17        6.23       67.32     40.56 o 
  -4   8  17       25.10       14.67     79.40 o 
  -3   8  17      134.00      170.89     44.88 o 
  -2   8  17       27.28        7.77     81.13 o 
  -1   8  17       13.86       43.15     71.63 o 
   0   8  17      503.26      586.02     54.37 o 
   2   8  17      450.95      406.51     54.37 o 
 -10   0  18     1608.77     1281.66     84.58 o 
  -8   0  18     1512.75     1389.54     97.53 o 
  -6   0  18     2603.93     2357.90    120.83 o 
  -4   0  18      281.25      362.49     83.72 o 
  -2   0  18    11237.08    13599.37    420.31 o 
   0   0  18       16.97     -133.15    218.36 o 
   2   0  18      173.59      632.63     82.85 o 
   4   0  18     3077.06     3572.24    139.82 o 
   6   0  18        6.72       41.43     90.62 o 
 -10   1  18       43.75       -8.63    101.84 o 
  -9   1  18     1942.80     1754.62    103.57 o 
  -8   1  18        5.13       11.22    119.97 o 
  -7   1  18      117.45      139.82     69.91 o 
  -6   1  18     1325.34      870.84     98.39 o 
  -5   1  18      328.78      282.22     80.27 o 
  -4   1  18     3663.60     4069.37    155.35 o 
  -3   1  18     1275.13     1378.32    112.20 o 
  -2   1  18     1053.56     1185.86    100.98 o 
  -1   1  18     1928.00     2796.34    134.64 o 
   0   1  18      604.93      720.59     69.91 o 
   1   1  18       99.34      161.39     73.36 o 
   2   1  18     1438.51     1614.80    110.47 o 
   3   1  18     4149.18     4531.97    156.22 o 
   4   1  18       11.36      -61.28    109.61 o 
   5   1  18      218.49      295.17     61.28 o 
   6   1  18      290.27      267.55     56.96 o 
   7   1  18        0.19      -47.47     64.73 o 
 -10   2  18      130.37       99.25     99.25 o 
  -9   2  18      344.84      330.56     72.50 o 
  -8   2  18     1044.05     1012.38     94.07 o 
  -7   2  18       80.28      128.60    153.63 o 
  -6   2  18      746.32      743.97     88.03 o 
  -5   2  18        7.82      -41.43    124.28 o 
  -4   2  18       18.50      -56.10    140.68 o 
  -3   2  18        2.28      -85.44     85.44 o 
  -2   2  18     1882.13     2331.15    129.46 o 
  -1   2  18        4.41     -161.39    161.39 o 
   0   2  18      226.98      155.09    113.93 o 
   1   2  18     8344.04    10578.63    321.06 o 
   2   2  18      249.75      317.61     82.85 o 
   3   2  18      177.24      265.83     63.00 o 
   4   2  18      139.58      132.05     65.59 o 
   5   2  18      110.04      123.42     56.96 o 
   6   2  18      451.49      499.72     52.65 o 
 -10   3  18      292.96      275.32     61.28 o 
  -9   3  18        4.89       88.90    119.10 o 
  -8   3  18       41.36      -69.91    138.95 o 
  -7   3  18      100.61      -25.89    127.73 o 
  -6   3  18     3767.72     3424.66    136.36 o 
  -5   3  18      108.59     -113.06    156.22 o 
  -4   3  18      226.93       98.39    182.97 o 
  -3   3  18      174.05      345.23     82.85 o 
  -2   3  18     1432.71     1795.18    112.20 o 
  -1   3  18     1035.93     1090.06     99.25 o 
   0   3  18     7711.05     9374.25    208.59 o 
   1   3  18       71.53        0.00    141.54 o 
   2   3  18      939.77     1052.08     93.21 o 
   3   3  18       47.93      -35.39    106.16 o 
   4   3  18      475.13      700.81     70.77 o 
   5   3  18       14.04      123.42     44.02 o 
   6   3  18       96.74      163.12     47.47 o 
  -9   4  18      383.26      442.75     60.41 o 
  -8   4  18      628.44      817.33     74.22 o 
  -7   4  18     1407.80     1678.67    106.16 o 
  -6   4  18      722.49      515.25     88.03 o 
  -5   4  18        6.02      143.27     64.73 o 
  -4   4  18       16.25     -131.19    131.19 o 
  -3   4  18      591.42      542.87     79.40 o 
  -2   4  18      439.79      403.92     81.13 o 
  -1   4  18     1979.76     2263.83    119.97 o 
   0   4  18       46.67       28.80     93.37 o 
   1   4  18     5547.79     5830.89    180.38 o 
   2   4  18     1231.82     1290.29    100.98 o 
   3   4  18      390.33      593.79     76.81 o 
   4   4  18       24.35       81.99     91.49 o 
   5   4  18      707.23      751.73     63.00 o 
  -8   5  18        1.93      -78.54     95.80 o 
  -7   5  18      574.22      695.63     70.77 o 
  -6   5  18      310.20      336.60     64.73 o 
  -5   5  18      599.84      778.49     80.27 o 
  -4   5  18      891.22      750.87     83.72 o 
  -3   5  18      119.92      159.67     74.22 o 
  -2   5  18       51.52       12.08    124.28 o 
  -1   5  18     4303.52     4718.40    144.13 o 
   0   5  18      460.37      487.19     53.49 o 
   1   5  18        2.96      -25.89    130.32 o 
   2   5  18      578.46      485.91     81.13 o 
   3   5  18       18.70      -39.70     98.39 o 
   4   5  18      265.42      301.21     55.24 o 
   5   5  18      284.43      316.75     52.65 o 
  -7   6  18      125.62      -48.33    103.57 o 
  -6   6  18        1.17      -18.12     98.39 o 
  -5   6  18        0.12       67.32     87.17 o 
  -4   6  18      558.50      382.34     72.50 o 
  -3   6  18     1306.56     1249.72     86.31 o 
  -2   6  18     4207.93     5054.99    150.17 o 
  -1   6  18       89.93       92.35     50.92 o 
   0   6  18      292.41      276.32     91.92 o 
   1   6  18       15.04       10.36    104.43 o 
   2   6  18      370.86      412.55     65.59 o 
   3   6  18       32.09      -89.76     97.53 o 
   4   6  18      931.26      958.01     63.87 o 
  -6   7  18       73.64       75.95     75.95 o 
  -5   7  18        2.02      -76.81     76.81 o 
  -4   7  18        0.49       74.22     41.43 o 
  -3   7  18      821.07      899.32     68.18 o 
  -2   7  18      140.77       67.32    100.98 o 
  -1   7  18       14.07       56.96     48.33 o 
   0   7  18        8.73      -53.51     76.81 o 
   1   7  18      123.28      163.98     54.37 o 
   2   7  18       86.27      170.02     49.19 o 
  -3   8  18       30.84       75.95     35.39 o 
  -2   8  18      248.74      304.66     46.61 o 
  -1   8  18        7.42       63.00     34.52 o 
   0   8  18       95.16      -37.98     75.09 o 
  -9   0  19     1302.13     1196.21     77.68 o 
  -7   0  19      525.98      548.91     75.09 o 
  -5   0  19        9.58       78.54     92.35 o 
  -3   0  19     9813.53    10267.93    321.92 o 
  -1   0  19     3706.60     4369.72    163.98 o 
   1   0  19     1683.36     1903.93    113.93 o 
   3   0  19      440.42      624.86     76.81 o 
   5   0  19     1345.61     1588.05     85.44 o 
 -10   1  19       67.53      139.82     51.78 o 
  -9   1  19       12.60      -84.58    112.20 o 
  -8   1  19      872.43      881.19     88.90 o 
  -7   1  19       66.62      154.49     66.46 o 
  -6   1  19      180.93        0.00    133.78 o 
  -5   1  19     1048.71      983.90    107.88 o 
  -4   1  19      113.21       41.43    151.04 o 
  -3   1  19     2461.40     2737.65    136.36 o 
  -2   1  19     3880.47     4248.89    155.35 o 
  -1   1  19       65.02        0.00     85.44 o 
   0   1  19     2413.84     2804.86    151.90 o 
   1   1  19        1.92      151.04     82.85 o 
   2   1  19       10.13      -37.98    126.87 o 
   3   1  19     2248.83     2596.11    113.93 o 
   4   1  19     1316.49     1699.38     95.80 o 
   5   1  19       80.90      -33.66    101.84 o 
   6   1  19        0.94      -31.93     81.99 o 
  -9   2  19      405.91      351.27     74.22 o 
  -8   2  19      964.05     1068.48     87.17 o 
  -7   2  19     1122.19     1030.50     96.66 o 
  -6   2  19      160.58       74.22    147.58 o 
  -5   2  19     2480.64     2295.76    119.10 o 
  -4   2  19     1462.63     1522.45    107.02 o 
  -3   2  19       60.00      119.97    146.72 o 
  -2   2  19      106.62      112.20     83.72 o 
  -1   2  19     1578.96     2119.70    125.14 o 
   0   2  19      101.26      208.11     74.39 o 
   1   2  19      305.90      349.54     80.27 o 
   2   2  19     4664.76     5482.21    163.12 o 
   3   2  19      587.86      706.85     77.68 o 
   4   2  19        2.00      -64.73    101.84 o 
   5   2  19      243.02      268.41     55.24 o 
   6   2  19      102.88      125.14     47.47 o 
  -9   3  19      394.62      504.90     67.32 o 
  -8   3  19       86.95     -102.71    133.78 o 
  -7   3  19      837.76      848.40     80.27 o 
  -6   3  19      157.28      319.34     73.36 o 
  -5   3  19     8100.94     7500.93    230.44 o 
  -4   3  19       68.21      283.95     77.68 o 
  -3   3  19       49.77        0.00    131.19 o 
  -2   3  19       38.75       93.21     66.46 o 
  -1   3  19       20.95      -65.59    131.19 o 
   0   3  19     1176.90     1391.06     74.95 o 
   1   3  19     2440.31     2481.32    116.51 o 
   2   3  19       69.25       94.94    107.02 o 
   3   3  19      320.60      357.31     71.63 o 
   4   3  19       11.66       50.92     93.21 o 
   5   3  19      143.02       49.19     77.68 o 
  -8   4  19       57.42      132.05     52.65 o 
  -7   4  19      724.44      927.80     70.77 o 
  -6   4  19     3856.38     3991.69    130.32 o 
  -5   4  19      650.45      848.40     80.27 o 
  -4   4  19      300.42      297.76     71.63 o 
  -3   4  19      454.93      271.00     74.22 o 
  -2   4  19      226.38      136.36     74.22 o 
  -1   4  19       14.14       47.47     59.55 o 
   0   4  19      207.70      189.06     68.61 o 
   1   4  19      125.08      119.97     72.50 o 
   2   4  19     1223.04     1196.21     94.94 o 
   3   4  19        1.77      -36.25    107.88 o 
   4   4  19       25.34      -14.67     94.94 o 
   5   4  19      178.56      166.57     47.47 o 
  -8   5  19      115.22      187.29     48.33 o 
  -7   5  19      109.13      208.86     50.06 o 
  -6   5  19      119.75      119.97     55.24 o 
  -5   5  19      513.11      528.20     69.91 o 
  -4   5  19      263.35      223.53     63.87 o 
  -3   5  19      366.48      298.62     77.68 o 
  -2   5  19     1962.60     2199.96     98.39 o 
  -1   5  19      397.78      449.66     63.00 o 
   0   5  19     3180.31     3327.30    181.68 o 
   1   5  19      194.46      139.82     64.73 o 
   2   5  19      220.06      221.81     64.73 o 
   3   5  19      215.72      127.73     52.65 o 
   4   5  19        0.22      -84.58     84.58 o 
  -6   6  19      535.50      486.77     59.55 o 
  -5   6  19      242.64      264.10     49.19 o 
  -4   6  19        0.50       53.51     44.02 o 
  -3   6  19      997.77      813.87     73.36 o 
  -2   6  19     1468.69     1564.74     81.13 o 
  -1   6  19      616.56      577.39     60.41 o 
   0   6  19       82.48      131.19     49.19 o 
   1   6  19      236.47      329.69     62.14 o 
   2   6  19      134.86       44.88     52.65 o 
   3   6  19        9.20       53.51     42.29 o 
  -5   7  19       84.93       98.39     43.15 o 
  -4   7  19      332.64      407.37     52.65 o 
  -3   7  19      278.04      289.99     54.37 o 
  -2   7  19      404.61      410.82     47.47 o 
  -1   7  19      272.93      295.17     39.70 o 
   0   7  19        0.47      -74.22     74.22 o 
  -8   0  20      204.37      417.73     61.28 o 
  -6   0  20      995.16      856.16     89.76 o 
  -4   0  20      179.31       63.87    141.54 o 
  -2   0  20    13951.32    17907.81    516.98 o 
   0   0  20      275.61      400.40     62.91 o 
   2   0  20     1534.01     2172.34    104.43 o 
   4   0  20      314.25      390.97     59.55 o 
  -9   1  20        0.18      -49.19    106.16 o 
  -8   1  20      802.59      737.92     88.90 o 
  -7   1  20     1018.13     1067.62     82.85 o 
  -6   1  20        9.50        0.00    114.79 o 
  -5   1  20       99.05       25.03     75.09 o 
  -4   1  20      651.53      643.85     88.03 o 
  -3   1  20      117.86      256.33     76.81 o 
  -2   1  20      215.85      338.32     78.54 o 
  -1   1  20     4556.38     6142.46    195.05 o 
   0   1  20     1392.06     1658.24    138.09 o 
   1   1  20       56.95      -37.11    137.23 o 
   2   1  20       33.20      -89.76    100.98 o 
   3   1  20      278.82      331.42     75.09 o 
   4   1  20     1364.78     1505.19     85.44 o 
   5   1  20      994.23     1164.28     64.73 o 
  -9   2  20      410.50      421.18     69.05 o 
  -8   2  20      335.63      321.92     66.46 o 
  -7   2  20      536.08      608.46     75.09 o 
  -6   2  20     3979.18     3703.43    127.73 o 
  -5   2  20       84.21      106.16    129.46 o 
  -4   2  20      979.45     1187.58     85.44 o 
  -3   2  20     5451.81     6324.57    202.82 o 
  -2   2  20       63.37      -51.78    141.54 o 
  -1   2  20        0.44      100.12    125.14 o 
   0   2  20      190.49      222.78     47.45 o 
   1   2  20       96.51       82.85     70.77 o 
   2   2  20      158.11      139.82     64.73 o 
   3   2  20     2447.95     2515.84     99.25 o 
   4   2  20      175.14      112.20     56.10 o 
   5   2  20       19.92      -43.15     79.40 o 
  -8   3  20       68.82      109.61     58.69 o 
  -7   3  20        1.60       28.48     57.83 o 
  -6   3  20      204.54      208.86     62.14 o 
  -5   3  20      215.40      121.69     66.46 o 
  -4   3  20     8602.33     8998.35    266.69 o 
  -3   3  20       25.85      107.88    132.05 o 
  -2   3  20        3.76      -24.17     71.63 o 
  -1   3  20       60.78      114.79     69.05 o 
   0   3  20       63.90       24.90     85.40 o 
   1   3  20      328.10      417.73     67.32 o 
   2   3  20       18.66      -10.36    119.97 o 
   3   3  20        1.02      -32.80     91.49 o 
   4   3  20       39.18       21.58     77.68 o 
  -8   4  20       98.88        6.90     96.66 o 
  -7   4  20        0.16      -16.40     90.62 o 
  -6   4  20      500.86      662.84     63.87 o 
  -5   4  20     3726.89     3840.66    118.24 o 
  -4   4  20      605.30      495.40     73.36 o 
  -3   4  20     1293.38     1484.48     98.39 o 
  -2   4  20      383.53      409.09     64.73 o 
  -1   4  20      484.79      472.10     71.63 o 
   0   4  20      206.49      264.81    113.49 o 
   1   4  20     1495.32     1383.50     91.49 o 
   2   4  20       84.38       69.05     60.41 o 
   3   4  20     1038.42      913.13     63.87 o 
   4   4  20      143.04      147.58     47.47 o 
  -7   5  20       27.89       26.76     80.27 o 
  -6   5  20      122.57      183.83     53.51 o 
  -5   5  20        7.05        0.00     50.92 o 
  -4   5  20     1131.61     1279.07     72.50 o 
  -3   5  20      381.65      419.45     56.10 o 
  -2   5  20       45.53       54.37    100.12 o 
  -1   5  20     2126.44     2369.12     95.80 o 
   0   5  20       54.16      125.43     57.39 o 
   1   5  20     1172.82     1272.16     75.09 o 
   2   5  20       31.90        0.00     91.49 o 
   3   5  20      752.03      765.54     56.96 o 
  -5   6  20      333.82      420.31     53.51 o 
  -4   6  20      228.41      241.66     50.06 o 
  -3   6  20      587.54      670.60     50.92 o 
  -2   6  20     1159.80     1103.00     64.73 o 
  -1   6  20      519.53      453.97     56.10 o 
   0   6  20        0.23      -72.50     72.50 o 
   1   6  20       24.92      -25.89     83.72 o 
  -7   0  21     1706.00     1649.32     90.62 o 
  -5   0  21        1.28     -132.91    132.91 o 
  -3   0  21       67.15      129.46    141.54 o 
  -1   0  21     4187.28     5552.98    180.38 o 
   1   0  21        0.75       87.17     65.59 o 
   3   0  21        7.80      -40.56     96.66 o 
  -8   1  21     1081.29     1016.69     90.62 o 
  -7   1  21     1280.32     1279.07     84.58 o 
  -6   1  21       49.99      109.61     59.55 o 
  -5   1  21       22.35       53.51     64.73 o 
  -4   1  21      138.80       79.40    113.06 o 
  -3   1  21      761.00      794.02     92.35 o 
  -2   1  21      815.97      782.80     90.62 o 
  -1   1  21       52.16       22.44    113.93 o 
   0   1  21     4599.33     5254.08    117.74 o 
   1   1  21      313.25      292.58     75.95 o 
   2   1  21      358.85      325.38     67.32 o 
   3   1  21        0.74      -24.17     81.99 o 
   4   1  21       99.95      104.43     43.15 o 
  -8   2  21      324.13      321.92     59.55 o 
  -7   2  21      262.64      199.37     60.41 o 
  -6   2  21       61.16       85.44     56.96 o 
  -5   2  21     2042.84     2098.12    102.71 o 
  -4   2  21      617.21      629.18     75.95 o 
  -3   2  21      151.78       22.44    135.50 o 
  -2   2  21     3605.59     4014.13    145.00 o 
  -1   2  21      558.64      577.39     75.09 o 
   0   2  21      633.29      696.00     57.04 o 
   1   2  21      863.10      810.42     81.13 o 
   2   2  21       51.83       26.76     61.28 o 
   3   2  21      195.50      140.68     54.37 o 
   4   2  21      751.96      907.09     58.69 o 
  -7   3  21       16.20      -84.58     84.58 o 
  -6   3  21        9.86      -68.18    102.71 o 
  -5   3  21      735.50      629.18     75.09 o 
  -4   3  21      623.15      583.43     80.27 o 
  -3   3  21     3808.91     3908.84    134.64 o 
  -2   3  21       86.72      151.90     60.41 o 
  -1   3  21      474.67      445.34     57.83 o 
   0   3  21       26.99      -51.51    122.56 o 
   1   3  21      316.77      276.18     64.73 o 
   2   3  21       93.04      186.42     46.61 o 
   3   3  21      120.31       34.52     95.80 o 
  -7   4  21      333.01      378.89     52.65 o 
  -6   4  21       68.28      -59.55     96.66 o 
  -5   4  21      331.81      272.73     57.83 o 
  -4   4  21      217.77      221.81     53.51 o 
  -3   4  21      518.21      524.75     72.50 o 
  -2   4  21      220.91      256.33     52.65 o 
  -1   4  21        5.16      -93.21     93.21 o 
   0   4  21        5.49      -64.58     64.58 o 
   1   4  21      357.92      334.87     56.10 o 
   2   4  21     1601.64     1489.66     72.50 o 
  -5   5  21        0.01       40.56     81.13 o 
  -4   5  21       73.64       79.40     43.15 o 
  -3   5  21      183.38      162.26     51.78 o 
  -2   5  21        0.43       36.25     72.50 o 
  -1   5  21       67.12       56.10     77.68 o 
   0   5  21     2677.13     2761.37    366.80 o 
   1   5  21      121.59        6.04     94.94 o 
  -3   6  21      274.44      378.89     49.19 o 
  -2   6  21      660.55      501.44     55.24 o 
  -1   6  21      910.79      772.45     53.51 o 
  -6   0  22     3785.72     3439.33    115.65 o 
  -4   0  22      351.66      284.81     69.05 o 
  -2   0  22      797.14      986.49     88.90 o 
   0   0  22     3906.87     4193.23    127.73 o 
   2   0  22       75.22       80.27     50.92 o 
  -7   1  22      810.02      801.79     72.50 o 
  -6   1  22     1002.41      900.18     73.36 o 
  -5   1  22      333.65      366.80     63.00 o 
  -4   1  22      542.16      539.42     76.81 o 
  -3   1  22      109.16      154.49     57.83 o 
  -2   1  22      141.19      190.74     56.96 o 
  -1   1  22       40.17      -37.98    103.57 o 
   0   1  22       37.23       -5.96     60.85 o 
   1   1  22     3235.93     3125.17    113.06 o 
   2   1  22        2.45      116.51     44.02 o 
   3   1  22       87.75       62.14     62.14 o 
  -7   2  22      125.43      208.00     53.51 o 
  -6   2  22      443.68      464.33     61.28 o 
  -5   2  22       22.16      136.36     50.92 o 
  -4   2  22     1076.16     1005.47     81.99 o 
  -3   2  22      365.27      504.03     65.59 o 
  -2   2  22      527.91      507.48     72.50 o 
  -1   2  22     3323.05     3760.39    113.93 o 
   0   2  22      242.38      207.79     39.60 o 
   1   2  22      854.07      858.75     74.22 o 
   2   2  22      924.92      888.96     69.91 o 
  -6   3  22       42.14       27.62     88.90 o 
  -5   3  22        0.12        0.00     76.81 o 
  -4   3  22     1052.70      878.60     74.22 o 
  -3   3  22      183.99      191.60     57.83 o 
  -2   3  22     1418.36     1461.18     73.36 o 
  -1   3  22       78.94       15.54     86.31 o 
   0   3  22      867.85      899.05     88.46 o 
   1   3  22      234.88      171.75     50.06 o 
   2   3  22      447.14      497.13     56.10 o 
  -5   4  22       88.10       38.84     44.88 o 
  -4   4  22      161.65      185.56     41.43 o 
  -3   4  22       67.62       49.19     76.81 o 
  -2   4  22      344.54      228.71     48.33 o 
  -1   4  22      183.79      274.46     46.61 o 
   0   4  22        9.86       56.67    154.49 o 
   1   4  22      387.05      271.00     51.78 o 
  -3   5  22      586.08      559.27     49.19 o 
  -2   5  22      172.45      236.48     44.02 o 
  -1   5  22      295.33      321.92     47.47 o 
  -5   0  23     2851.59     2659.11     94.07 o 
  -3   0  23      665.42      699.09     63.00 o 
  -1   0  23      108.97      123.42     53.51 o 
   1   0  23      149.40       44.02     81.13 o 
  -6   1  23      747.04      630.04     63.00 o 
  -5   1  23     1608.91     1511.23     78.54 o 
  -4   1  23      114.67      115.65     53.51 o 
  -3   1  23      213.92      349.54     54.37 o 
  -2   1  23      786.00      742.24     68.18 o 
  -1   1  23        0.04      -22.44     95.80 o 
   0   1  23       19.31      -35.14     79.40 o 
   1   1  23      196.31      111.34     49.19 o 
  -5   2  23      123.55       72.50     52.65 o 
  -4   2  23       82.82       21.58     91.49 o 
  -3   2  23      327.58      200.23     56.96 o 
  -2   2  23     1166.13      982.17     63.00 o 
  -1   2  23        4.42       13.81     81.13 o 
   0   2  23     1769.57     1688.49    189.88 o 
   1   2  23       82.48       63.87     75.09 o 
  -4   3  23        7.71       24.17     79.40 o 
  -3   3  23     2140.43     1707.15     75.09 o 
  -2   3  23      142.92      130.32     43.15 o 
  -1   3  23      418.57      273.59     53.51 o 
   0   3  23       51.47        7.75     51.60 o 
  -4   0  24     2074.53     1755.48     79.40 o 
  -2   0  24     1128.15      923.48     63.87 o 
  -3   1  24      813.73      643.85     56.10 o 
  -2   1  24      135.75       22.44     77.68 o 
  -1   1  24      834.59      914.85     57.83 o 
                                                 
